# Supplementary material for: Targeting PIKfyve-driven lipid homeostasis as a metabolic vulnerability in pancreatic cancer
Source: bioRxiv. 2024 Mar 20:2024.03.18.585580. Preprint. [Version 1] doi: 10.1101/2024.03.18.585580 (PMC10983929; doi:10.1101/2024.03.18.585580)
Supplement: Supplement 2 — Supplementary Table 1: sgRNA counts for metabolism-focused CRISPR screen. [file media-2.xlsx]

## Sheet: Sheet1
sgRNA	Gene	Initial	DMSO	apilimod
INTERGENIC1000768	INTERGENIC1000768	70	26	593
INTERGENIC1003667	INTERGENIC1003667	1555	2712	3113
INTERGENIC1006532	INTERGENIC1006532	1477	1806	1959
INTERGENIC1009501	INTERGENIC1009501	1397	1384	1620
INTERGENIC101098	INTERGENIC101098	1564	2165	1484
INTERGENIC1012289	INTERGENIC1012289	565	675	1377
INTERGENIC1015251	INTERGENIC1015251	79	70	1001
INTERGENIC1018308	INTERGENIC1018308	1300	2014	1993
INTERGENIC1021074	INTERGENIC1021074	2097	2855	2420
INTERGENIC1023866	INTERGENIC1023866	2158	3555	2579
INTERGENIC1032060	INTERGENIC1032060	870	1319	892
INTERGENIC1035503	INTERGENIC1035503	66	126	56
INTERGENIC103755	INTERGENIC103755	2658	2613	2203
INTERGENIC1043422	INTERGENIC1043422	767	997	589
INTERGENIC1045965	INTERGENIC1045965	556	713	680
INTERGENIC1048537	INTERGENIC1048537	1343	2153	1576
INTERGENIC1051220	INTERGENIC1051220	278	495	807
INTERGENIC1053989	INTERGENIC1053989	1026	1310	1509
INTERGENIC1056786	INTERGENIC1056786	4036	5096	4158
INTERGENIC1059661	INTERGENIC1059661	1426	1789	2792
INTERGENIC1062534	INTERGENIC1062534	203	240	375
INTERGENIC1065137	INTERGENIC1065137	619	1156	944
INTERGENIC106846	INTERGENIC106846	2637	2896	2349
INTERGENIC1068753	INTERGENIC1068753	270	207	175
INTERGENIC1072450	INTERGENIC1072450	1497	2475	1812
INTERGENIC1075389	INTERGENIC1075389	1192	1046	937
INTERGENIC1078121	INTERGENIC1078121	405	718	602
INTERGENIC1080851	INTERGENIC1080851	1443	1727	2165
INTERGENIC1083475	INTERGENIC1083475	867	823	1082
INTERGENIC1086066	INTERGENIC1086066	973	1409	1342
INTERGENIC1088872	INTERGENIC1088872	2126	2935	3366
INTERGENIC1091631	INTERGENIC1091631	958	946	667
INTERGENIC1094192	INTERGENIC1094192	1981	2399	2676
INTERGENIC109494	INTERGENIC109494	861	1178	1454
INTERGENIC1096826	INTERGENIC1096826	1313	1872	1751
INTERGENIC1099543	INTERGENIC1099543	3094	3947	3532
INTERGENIC1102261	INTERGENIC1102261	887	868	1317
INTERGENIC1104832	INTERGENIC1104832	600	412	344
INTERGENIC1107566	INTERGENIC1107566	1523	1644	1330
INTERGENIC1110182	INTERGENIC1110182	1215	1204	985
INTERGENIC1112809	INTERGENIC1112809	1560	2269	2189
INTERGENIC1115261	INTERGENIC1115261	995	485	210
INTERGENIC1118374	INTERGENIC1118374	5047	5677	5224
INTERGENIC1121290	INTERGENIC1121290	1633	1214	1204
INTERGENIC112223	INTERGENIC112223	744	756	714
INTERGENIC1124205	INTERGENIC1124205	492	638	523
INTERGENIC1127117	INTERGENIC1127117	617	993	1071
INTERGENIC1129994	INTERGENIC1129994	913	699	482
INTERGENIC1132780	INTERGENIC1132780	2186	2387	1923
INTERGENIC1135488	INTERGENIC1135488	1224	1294	846
INTERGENIC1138038	INTERGENIC1138038	2163	2067	1896
INTERGENIC1140720	INTERGENIC1140720	357	407	468
INTERGENIC1144056	INTERGENIC1144056	1248	1249	1818
INTERGENIC1146950	INTERGENIC1146950	1527	1916	2008
INTERGENIC114836	INTERGENIC114836	2362	3711	3090
INTERGENIC1149849	INTERGENIC1149849	378	687	590
INTERGENIC1152750	INTERGENIC1152750	1383	2052	1371
INTERGENIC1155544	INTERGENIC1155544	886	1053	1397
INTERGENIC1158459	INTERGENIC1158459	1508	2175	1863
INTERGENIC1161247	INTERGENIC1161247	310	192	608
INTERGENIC1164079	INTERGENIC1164079	1428	1777	1243
INTERGENIC1166946	INTERGENIC1166946	858	527	1373
INTERGENIC1169697	INTERGENIC1169697	236	384	379
INTERGENIC1172291	INTERGENIC1172291	2064	2460	2419
INTERGENIC117469	INTERGENIC117469	178	187	154
INTERGENIC1174881	INTERGENIC1174881	2951	3571	3289
INTERGENIC1177551	INTERGENIC1177551	2587	3786	3420
INTERGENIC1180376	INTERGENIC1180376	2446	2839	2386
INTERGENIC1182944	INTERGENIC1182944	677	1336	959
INTERGENIC1185892	INTERGENIC1185892	4383	3984	2658
INTERGENIC1188672	INTERGENIC1188672	2616	2713	5556
INTERGENIC1191434	INTERGENIC1191434	1123	1305	1740
INTERGENIC1194309	INTERGENIC1194309	1252	1925	1581
INTERGENIC1196910	INTERGENIC1196910	482	662	759
INTERGENIC1200080	INTERGENIC1200080	942	890	1517
INTERGENIC1202801	INTERGENIC1202801	1883	2752	2566
INTERGENIC120340	INTERGENIC120340	2421	2994	2833
INTERGENIC1205574	INTERGENIC1205574	776	1127	899
INTERGENIC1208303	INTERGENIC1208303	124	88	241
INTERGENIC1211020	INTERGENIC1211020	463	778	466
INTERGENIC1213807	INTERGENIC1213807	418	698	676
INTERGENIC1216445	INTERGENIC1216445	253	331	1281
INTERGENIC12191	INTERGENIC12191	1412	1631	1912
INTERGENIC1219112	INTERGENIC1219112	1787	1560	2692
INTERGENIC1221947	INTERGENIC1221947	1884	2398	1504
INTERGENIC1224825	INTERGENIC1224825	1196	1310	1304
INTERGENIC1227718	INTERGENIC1227718	1063	984	810
INTERGENIC122891	INTERGENIC122891	1205	1044	1653
INTERGENIC1230500	INTERGENIC1230500	3311	4315	3492
INTERGENIC1233189	INTERGENIC1233189	1030	1487	1304
INTERGENIC1236092	INTERGENIC1236092	2999	3513	5844
INTERGENIC1238814	INTERGENIC1238814	1695	1462	1402
INTERGENIC1241543	INTERGENIC1241543	2212	2319	1789
INTERGENIC1244230	INTERGENIC1244230	2439	2439	2936
INTERGENIC1246724	INTERGENIC1246724	255	345	213
INTERGENIC1249272	INTERGENIC1249272	1450	2610	2002
INTERGENIC1251869	INTERGENIC1251869	1172	1126	1532
INTERGENIC1255052	INTERGENIC1255052	1005	659	3787
INTERGENIC125602	INTERGENIC125602	457	823	1012
INTERGENIC1257781	INTERGENIC1257781	1491	1639	1642
INTERGENIC1260311	INTERGENIC1260311	2488	2920	3152
INTERGENIC1262933	INTERGENIC1262933	1249	1612	1535
INTERGENIC1265658	INTERGENIC1265658	924	1170	1237
INTERGENIC1268457	INTERGENIC1268457	5996	6080	4911
INTERGENIC1271262	INTERGENIC1271262	1892	2059	2237
INTERGENIC1274042	INTERGENIC1274042	639	352	2305
INTERGENIC1276999	INTERGENIC1276999	478	413	251
INTERGENIC1279867	INTERGENIC1279867	1756	2180	3232
INTERGENIC1282767	INTERGENIC1282767	2411	2854	3040
INTERGENIC128310	INTERGENIC128310	1646	2286	1351
INTERGENIC1285646	INTERGENIC1285646	3377	3161	3740
INTERGENIC1288508	INTERGENIC1288508	806	1216	724
INTERGENIC1291287	INTERGENIC1291287	1370	1895	1691
INTERGENIC1293990	INTERGENIC1293990	708	1037	1240
INTERGENIC1296758	INTERGENIC1296758	632	582	597
INTERGENIC1299618	INTERGENIC1299618	638	985	622
INTERGENIC1302531	INTERGENIC1302531	977	872	564
INTERGENIC1305340	INTERGENIC1305340	2612	3133	2798
INTERGENIC1308164	INTERGENIC1308164	109	226	237
INTERGENIC130905	INTERGENIC130905	2071	2089	2990
INTERGENIC1310913	INTERGENIC1310913	817	1506	809
INTERGENIC1313553	INTERGENIC1313553	297	480	856
INTERGENIC1316219	INTERGENIC1316219	565	980	690
INTERGENIC1318641	INTERGENIC1318641	1236	1268	684
INTERGENIC1321882	INTERGENIC1321882	1641	2249	1753
INTERGENIC1324574	INTERGENIC1324574	1121	1336	1488
INTERGENIC1327380	INTERGENIC1327380	106	383	534
INTERGENIC1329955	INTERGENIC1329955	771	686	2413
INTERGENIC1332978	INTERGENIC1332978	470	492	538
INTERGENIC1335711	INTERGENIC1335711	872	988	977
INTERGENIC133621	INTERGENIC133621	1744	2042	1653
INTERGENIC1338347	INTERGENIC1338347	1699	1816	1426
INTERGENIC1341138	INTERGENIC1341138	1048	1675	776
INTERGENIC1343854	INTERGENIC1343854	1715	1800	1781
INTERGENIC1346454	INTERGENIC1346454	2197	3063	2877
INTERGENIC1349209	INTERGENIC1349209	788	871	1462
INTERGENIC1352072	INTERGENIC1352072	709	1006	2210
INTERGENIC1354866	INTERGENIC1354866	177	168	1163
INTERGENIC1357717	INTERGENIC1357717	124	129	88
INTERGENIC1360419	INTERGENIC1360419	504	904	740
INTERGENIC136172	INTERGENIC136172	900	1101	922
INTERGENIC1363023	INTERGENIC1363023	1518	2257	2030
INTERGENIC1365731	INTERGENIC1365731	1001	1246	1234
INTERGENIC1368145	INTERGENIC1368145	2481	2709	2585
INTERGENIC1372539	INTERGENIC1372539	468	652	608
INTERGENIC1375391	INTERGENIC1375391	101	72	718
INTERGENIC1378362	INTERGENIC1378362	666	718	1331
INTERGENIC1381187	INTERGENIC1381187	1309	1695	1642
INTERGENIC1383866	INTERGENIC1383866	237	221	83
INTERGENIC1386452	INTERGENIC1386452	766	723	684
INTERGENIC138877	INTERGENIC138877	1269	1567	2030
INTERGENIC1389006	INTERGENIC1389006	601	624	734
INTERGENIC1391558	INTERGENIC1391558	1501	1632	2311
INTERGENIC1394332	INTERGENIC1394332	656	722	760
INTERGENIC1396938	INTERGENIC1396938	586	543	1423
INTERGENIC1399732	INTERGENIC1399732	384	277	242
INTERGENIC1402445	INTERGENIC1402445	2024	3235	1924
INTERGENIC1405125	INTERGENIC1405125	475	956	790
INTERGENIC1407891	INTERGENIC1407891	236	173	1231
INTERGENIC141512	INTERGENIC141512	1235	698	788
INTERGENIC144300	INTERGENIC144300	3969	5031	3969
INTERGENIC14666	INTERGENIC14666	1684	2108	1876
INTERGENIC147195	INTERGENIC147195	405	399	405
INTERGENIC149916	INTERGENIC149916	925	1181	787
INTERGENIC152579	INTERGENIC152579	1030	1533	1347
INTERGENIC155269	INTERGENIC155269	2203	2625	1820
INTERGENIC157908	INTERGENIC157908	289	405	327
INTERGENIC160615	INTERGENIC160615	123	118	1298
INTERGENIC163074	INTERGENIC163074	1269	1911	1433
INTERGENIC165756	INTERGENIC165756	1552	2032	1716
INTERGENIC169496	INTERGENIC169496	1842	2367	2431
INTERGENIC172234	INTERGENIC172234	1513	1444	1638
INTERGENIC17236	INTERGENIC17236	4615	5817	4967
INTERGENIC175169	INTERGENIC175169	1086	1261	1481
INTERGENIC178247	INTERGENIC178247	1094	1257	1256
INTERGENIC180819	INTERGENIC180819	83	184	32
INTERGENIC183360	INTERGENIC183360	709	673	880
INTERGENIC186175	INTERGENIC186175	381	602	520
INTERGENIC188669	INTERGENIC188669	1633	2249	2646
INTERGENIC191581	INTERGENIC191581	2336	3214	3295
INTERGENIC194398	INTERGENIC194398	285	295	173
INTERGENIC197188	INTERGENIC197188	824	943	1036
INTERGENIC19822	INTERGENIC19822	1513	2145	1636
INTERGENIC199813	INTERGENIC199813	1275	1192	1448
INTERGENIC202493	INTERGENIC202493	1243	1584	1847
INTERGENIC205297	INTERGENIC205297	1071	1643	1610
INTERGENIC207908	INTERGENIC207908	1426	1502	1577
INTERGENIC210678	INTERGENIC210678	134	122	1274
INTERGENIC213484	INTERGENIC213484	1074	1201	1047
INTERGENIC216151	INTERGENIC216151	2578	3230	2895
INTERGENIC219036	INTERGENIC219036	1706	3075	3176
INTERGENIC221911	INTERGENIC221911	2428	2490	2317
INTERGENIC224926	INTERGENIC224926	1966	1678	1749
INTERGENIC22544	INTERGENIC22544	1110	1748	1284
INTERGENIC2261	INTERGENIC2261	463	911	658
INTERGENIC227549	INTERGENIC227549	183	233	1135
INTERGENIC230392	INTERGENIC230392	2058	2158	2673
INTERGENIC232949	INTERGENIC232949	962	701	1247
INTERGENIC235713	INTERGENIC235713	600	1075	704
INTERGENIC238526	INTERGENIC238526	3021	3389	3732
INTERGENIC241199	INTERGENIC241199	5194	5651	5308
INTERGENIC243799	INTERGENIC243799	643	720	972
INTERGENIC246954	INTERGENIC246954	1082	1295	938
INTERGENIC249650	INTERGENIC249650	1110	1653	1096
INTERGENIC25153	INTERGENIC25153	3136	3327	3066
INTERGENIC252200	INTERGENIC252200	1533	1621	1736
INTERGENIC254893	INTERGENIC254893	2589	3348	2685
INTERGENIC257515	INTERGENIC257515	3182	2954	3195
INTERGENIC260077	INTERGENIC260077	974	1301	1555
INTERGENIC262779	INTERGENIC262779	1322	1608	1039
INTERGENIC265770	INTERGENIC265770	3705	4170	3855
INTERGENIC268350	INTERGENIC268350	2019	2340	3206
INTERGENIC271112	INTERGENIC271112	4086	3869	3446
INTERGENIC273913	INTERGENIC273913	1744	2354	1754
INTERGENIC276535	INTERGENIC276535	294	284	790
INTERGENIC27867	INTERGENIC27867	2102	2308	1575
INTERGENIC279238	INTERGENIC279238	1080	1241	1949
INTERGENIC281754	INTERGENIC281754	1089	1395	1180
INTERGENIC284436	INTERGENIC284436	159	282	240
INTERGENIC287271	INTERGENIC287271	1010	1443	1215
INTERGENIC289842	INTERGENIC289842	364	199	2041
INTERGENIC292736	INTERGENIC292736	748	570	1534
INTERGENIC295865	INTERGENIC295865	613	1099	1043
INTERGENIC298700	INTERGENIC298700	351	499	894
INTERGENIC301437	INTERGENIC301437	790	1006	1292
INTERGENIC304209	INTERGENIC304209	1866	2078	1676
INTERGENIC30558	INTERGENIC30558	993	1031	1250
INTERGENIC307099	INTERGENIC307099	535	959	854
INTERGENIC309846	INTERGENIC309846	1998	2824	2568
INTERGENIC312744	INTERGENIC312744	2341	3518	2975
INTERGENIC315444	INTERGENIC315444	2275	2596	2557
INTERGENIC318120	INTERGENIC318120	798	492	305
INTERGENIC320869	INTERGENIC320869	72	30	753
INTERGENIC323526	INTERGENIC323526	1527	1103	570
INTERGENIC326255	INTERGENIC326255	531	615	1237
INTERGENIC328959	INTERGENIC328959	792	835	1711
INTERGENIC331740	INTERGENIC331740	443	553	696
INTERGENIC33423	INTERGENIC33423	2079	2209	1355
INTERGENIC334333	INTERGENIC334333	82	20	63
INTERGENIC337107	INTERGENIC337107	1315	1993	1899
INTERGENIC339956	INTERGENIC339956	1255	1806	1999
INTERGENIC342748	INTERGENIC342748	1088	1229	1300
INTERGENIC345439	INTERGENIC345439	1547	1717	1475
INTERGENIC348194	INTERGENIC348194	631	1037	1314
INTERGENIC350912	INTERGENIC350912	811	1191	1278
INTERGENIC353579	INTERGENIC353579	608	1199	972
INTERGENIC356403	INTERGENIC356403	759	724	553
INTERGENIC359168	INTERGENIC359168	466	273	295
INTERGENIC36225	INTERGENIC36225	783	946	729
INTERGENIC362337	INTERGENIC362337	2875	2746	3175
INTERGENIC364979	INTERGENIC364979	731	1296	1010
INTERGENIC367610	INTERGENIC367610	152	224	719
INTERGENIC370446	INTERGENIC370446	1515	1575	1521
INTERGENIC373393	INTERGENIC373393	170	143	553
INTERGENIC376086	INTERGENIC376086	2192	2544	2181
INTERGENIC378917	INTERGENIC378917	529	668	634
INTERGENIC381765	INTERGENIC381765	2048	3125	2232
INTERGENIC384788	INTERGENIC384788	1324	1474	1280
INTERGENIC387694	INTERGENIC387694	309	547	676
INTERGENIC390616	INTERGENIC390616	253	192	1318
INTERGENIC39333	INTERGENIC39333	2287	2452	2549
INTERGENIC393453	INTERGENIC393453	844	761	1048
INTERGENIC396405	INTERGENIC396405	325	643	342
INTERGENIC399161	INTERGENIC399161	906	861	1998
INTERGENIC402091	INTERGENIC402091	1685	1751	1572
INTERGENIC404864	INTERGENIC404864	3057	3316	2869
INTERGENIC407788	INTERGENIC407788	2110	2257	2930
INTERGENIC410744	INTERGENIC410744	344	346	1505
INTERGENIC413497	INTERGENIC413497	328	440	139
INTERGENIC416195	INTERGENIC416195	3253	2578	3466
INTERGENIC418931	INTERGENIC418931	130	158	1306
INTERGENIC42167	INTERGENIC42167	1981	2125	2099
INTERGENIC421760	INTERGENIC421760	1311	1169	1294
INTERGENIC424505	INTERGENIC424505	1317	1504	1562
INTERGENIC427243	INTERGENIC427243	1135	1357	1357
INTERGENIC429971	INTERGENIC429971	889	903	1398
INTERGENIC432928	INTERGENIC432928	1151	1587	2444
INTERGENIC435730	INTERGENIC435730	644	738	1427
INTERGENIC438457	INTERGENIC438457	407	290	1085
INTERGENIC441164	INTERGENIC441164	3202	3713	3068
INTERGENIC444129	INTERGENIC444129	1030	952	682
INTERGENIC446801	INTERGENIC446801	379	461	562
INTERGENIC44800	INTERGENIC44800	2506	2567	2310
INTERGENIC449486	INTERGENIC449486	1012	976	755
INTERGENIC452481	INTERGENIC452481	2759	2657	2642
INTERGENIC455212	INTERGENIC455212	895	1497	992
INTERGENIC457886	INTERGENIC457886	600	501	1207
INTERGENIC460739	INTERGENIC460739	3320	3906	3674
INTERGENIC463327	INTERGENIC463327	721	1215	1202
INTERGENIC4649	INTERGENIC4649	3179	4299	3575
INTERGENIC466127	INTERGENIC466127	3817	4250	4616
INTERGENIC469000	INTERGENIC469000	2069	1859	2197
INTERGENIC471511	INTERGENIC471511	27	28	547
INTERGENIC474409	INTERGENIC474409	772	642	1094
INTERGENIC47459	INTERGENIC47459	1373	1401	854
INTERGENIC477062	INTERGENIC477062	1199	2255	1481
INTERGENIC479732	INTERGENIC479732	1814	2292	2180
INTERGENIC482440	INTERGENIC482440	1060	798	872
INTERGENIC484896	INTERGENIC484896	1415	2406	2049
INTERGENIC487488	INTERGENIC487488	150	167	1250
INTERGENIC489959	INTERGENIC489959	2248	3676	2911
INTERGENIC492514	INTERGENIC492514	1773	2142	1621
INTERGENIC495099	INTERGENIC495099	1979	1845	1810
INTERGENIC497896	INTERGENIC497896	254	280	1404
INTERGENIC500841	INTERGENIC500841	472	539	1152
INTERGENIC503501	INTERGENIC503501	6397	6803	5416
INTERGENIC50500	INTERGENIC50500	1652	1793	1662
INTERGENIC506388	INTERGENIC506388	96	76	1090
INTERGENIC509111	INTERGENIC509111	775	725	1168
INTERGENIC512170	INTERGENIC512170	489	485	436
INTERGENIC514964	INTERGENIC514964	2985	3551	3691
INTERGENIC517901	INTERGENIC517901	452	507	531
INTERGENIC520657	INTERGENIC520657	1561	2130	1628
INTERGENIC523363	INTERGENIC523363	1802	2400	2151
INTERGENIC526001	INTERGENIC526001	1083	1551	1200
INTERGENIC528748	INTERGENIC528748	1216	2322	1718
INTERGENIC531391	INTERGENIC531391	598	657	604
INTERGENIC534144	INTERGENIC534144	820	1120	1020
INTERGENIC53513	INTERGENIC53513	863	502	327
INTERGENIC536988	INTERGENIC536988	6310	8222	7982
INTERGENIC539892	INTERGENIC539892	281	591	1141
INTERGENIC542818	INTERGENIC542818	3716	4640	4395
INTERGENIC545689	INTERGENIC545689	1271	1219	1269
INTERGENIC548458	INTERGENIC548458	261	170	2128
INTERGENIC551602	INTERGENIC551602	1863	2864	2518
INTERGENIC554470	INTERGENIC554470	506	597	2851
INTERGENIC557183	INTERGENIC557183	783	1176	1039
INTERGENIC560024	INTERGENIC560024	306	587	372
INTERGENIC56092	INTERGENIC56092	496	615	662
INTERGENIC562703	INTERGENIC562703	1930	1687	2224
INTERGENIC565557	INTERGENIC565557	1619	1541	3610
INTERGENIC568274	INTERGENIC568274	1247	1130	815
INTERGENIC571043	INTERGENIC571043	1671	1911	1848
INTERGENIC573962	INTERGENIC573962	2477	2209	2278
INTERGENIC576573	INTERGENIC576573	1133	1539	1562
INTERGENIC579496	INTERGENIC579496	1600	2644	2305
INTERGENIC582200	INTERGENIC582200	679	643	1058
INTERGENIC584987	INTERGENIC584987	521	1077	660
INTERGENIC58772	INTERGENIC58772	1428	1660	2076
INTERGENIC587802	INTERGENIC587802	2467	2240	2004
INTERGENIC590606	INTERGENIC590606	1154	1593	1687
INTERGENIC593173	INTERGENIC593173	825	1233	1049
INTERGENIC596069	INTERGENIC596069	723	823	633
INTERGENIC598660	INTERGENIC598660	1457	807	509
INTERGENIC601209	INTERGENIC601209	1590	1263	2417
INTERGENIC604046	INTERGENIC604046	3496	3683	3152
INTERGENIC606744	INTERGENIC606744	1648	1798	1700
INTERGENIC609487	INTERGENIC609487	2907	3410	3367
INTERGENIC612193	INTERGENIC612193	1919	2924	2058
INTERGENIC614893	INTERGENIC614893	431	378	301
INTERGENIC617607	INTERGENIC617607	1419	2366	1889
INTERGENIC620544	INTERGENIC620544	569	1078	758
INTERGENIC623006	INTERGENIC623006	1625	1548	1118
INTERGENIC62489	INTERGENIC62489	1787	2021	2044
INTERGENIC625816	INTERGENIC625816	2728	3255	3821
INTERGENIC628528	INTERGENIC628528	1460	2635	1875
INTERGENIC632124	INTERGENIC632124	97	113	1757
INTERGENIC634889	INTERGENIC634889	282	322	1369
INTERGENIC637724	INTERGENIC637724	3237	4183	4130
INTERGENIC640569	INTERGENIC640569	55	15	473
INTERGENIC643420	INTERGENIC643420	2652	3394	3585
INTERGENIC646263	INTERGENIC646263	1859	1608	2231
INTERGENIC648892	INTERGENIC648892	982	809	483
INTERGENIC651647	INTERGENIC651647	855	1272	900
INTERGENIC65279	INTERGENIC65279	2249	2296	2373
INTERGENIC654395	INTERGENIC654395	877	809	959
INTERGENIC657217	INTERGENIC657217	1011	1206	1064
INTERGENIC660023	INTERGENIC660023	456	389	716
INTERGENIC662891	INTERGENIC662891	918	1163	993
INTERGENIC665744	INTERGENIC665744	2127	3636	3864
INTERGENIC668472	INTERGENIC668472	209	312	1146
INTERGENIC671467	INTERGENIC671467	419	728	721
INTERGENIC674230	INTERGENIC674230	4145	5227	6080
INTERGENIC677014	INTERGENIC677014	2698	2244	3125
INTERGENIC67893	INTERGENIC67893	1425	2556	2025
INTERGENIC679642	INTERGENIC679642	2306	3192	3529
INTERGENIC682339	INTERGENIC682339	2794	3654	3295
INTERGENIC684997	INTERGENIC684997	971	1503	1354
INTERGENIC687643	INTERGENIC687643	793	774	766
INTERGENIC690318	INTERGENIC690318	1867	1409	1726
INTERGENIC692932	INTERGENIC692932	1471	2015	1850
INTERGENIC695632	INTERGENIC695632	617	1033	534
INTERGENIC698310	INTERGENIC698310	809	912	1278
INTERGENIC701069	INTERGENIC701069	2321	2246	2138
INTERGENIC703820	INTERGENIC703820	935	996	1412
INTERGENIC70589	INTERGENIC70589	457	533	591
INTERGENIC706485	INTERGENIC706485	2197	2667	2782
INTERGENIC709243	INTERGENIC709243	1406	1557	1391
INTERGENIC711910	INTERGENIC711910	156	200	1178
INTERGENIC714558	INTERGENIC714558	931	1159	1654
INTERGENIC717298	INTERGENIC717298	1844	2319	2836
INTERGENIC720058	INTERGENIC720058	867	847	2731
INTERGENIC722544	INTERGENIC722544	1278	1582	1657
INTERGENIC725409	INTERGENIC725409	3156	4996	4412
INTERGENIC730614	INTERGENIC730614	1577	1204	4730
INTERGENIC7310	INTERGENIC7310	938	1015	1332
INTERGENIC733241	INTERGENIC733241	2787	3264	3011
INTERGENIC73420	INTERGENIC73420	2019	2000	1976
INTERGENIC735988	INTERGENIC735988	1714	1544	1589
INTERGENIC739116	INTERGENIC739116	2816	4018	3798
INTERGENIC741938	INTERGENIC741938	1636	1812	1852
INTERGENIC744875	INTERGENIC744875	787	1196	1116
INTERGENIC747644	INTERGENIC747644	4253	4565	3872
INTERGENIC750576	INTERGENIC750576	3964	3846	4236
INTERGENIC753474	INTERGENIC753474	2283	3513	4010
INTERGENIC756260	INTERGENIC756260	260	409	251
INTERGENIC759018	INTERGENIC759018	2357	3366	3209
INTERGENIC76054	INTERGENIC76054	1856	1600	1944
INTERGENIC762017	INTERGENIC762017	2756	3341	3560
INTERGENIC764623	INTERGENIC764623	462	504	720
INTERGENIC767383	INTERGENIC767383	1702	2272	2233
INTERGENIC770378	INTERGENIC770378	604	1222	951
INTERGENIC772906	INTERGENIC772906	5960	7488	6630
INTERGENIC775746	INTERGENIC775746	757	571	650
INTERGENIC778871	INTERGENIC778871	386	596	639
INTERGENIC781729	INTERGENIC781729	1791	2605	1606
INTERGENIC784326	INTERGENIC784326	1355	1291	1673
INTERGENIC786900	INTERGENIC786900	1286	1683	1338
INTERGENIC789586	INTERGENIC789586	545	685	435
INTERGENIC79123	INTERGENIC79123	487	556	408
INTERGENIC792427	INTERGENIC792427	4721	4362	4505
INTERGENIC795079	INTERGENIC795079	1571	2287	2306
INTERGENIC797573	INTERGENIC797573	2071	1994	1936
INTERGENIC800357	INTERGENIC800357	798	710	1669
INTERGENIC803073	INTERGENIC803073	1066	971	2295
INTERGENIC805779	INTERGENIC805779	1816	1742	1740
INTERGENIC808598	INTERGENIC808598	208	348	1008
INTERGENIC811226	INTERGENIC811226	251	286	347
INTERGENIC814127	INTERGENIC814127	759	791	784
INTERGENIC816872	INTERGENIC816872	2634	3842	3249
INTERGENIC81774	INTERGENIC81774	1207	1109	1400
INTERGENIC819734	INTERGENIC819734	1101	1434	2257
INTERGENIC822515	INTERGENIC822515	1367	1387	2030
INTERGENIC825190	INTERGENIC825190	237	72	46
INTERGENIC827901	INTERGENIC827901	692	458	1531
INTERGENIC830772	INTERGENIC830772	1050	936	2323
INTERGENIC833377	INTERGENIC833377	1364	1579	1856
INTERGENIC836061	INTERGENIC836061	3260	5342	3161
INTERGENIC838826	INTERGENIC838826	484	514	551
INTERGENIC841613	INTERGENIC841613	4362	5674	5675
INTERGENIC844439	INTERGENIC844439	242	197	1642
INTERGENIC84633	INTERGENIC84633	584	337	1159
INTERGENIC847195	INTERGENIC847195	1212	1702	924
INTERGENIC849939	INTERGENIC849939	89	69	957
INTERGENIC852473	INTERGENIC852473	2390	3501	3892
INTERGENIC855278	INTERGENIC855278	3669	3792	2882
INTERGENIC857763	INTERGENIC857763	833	776	1577
INTERGENIC860303	INTERGENIC860303	1188	1557	1301
INTERGENIC862930	INTERGENIC862930	3203	3952	3174
INTERGENIC865527	INTERGENIC865527	328	173	196
INTERGENIC868046	INTERGENIC868046	2985	2979	2970
INTERGENIC870683	INTERGENIC870683	112	96	236
INTERGENIC873397	INTERGENIC873397	600	618	1273
INTERGENIC87504	INTERGENIC87504	1277	1746	1511
INTERGENIC876192	INTERGENIC876192	2002	2103	2638
INTERGENIC879080	INTERGENIC879080	2201	3280	2458
INTERGENIC881834	INTERGENIC881834	2042	2782	2525
INTERGENIC884559	INTERGENIC884559	560	727	576
INTERGENIC887378	INTERGENIC887378	1591	1783	1840
INTERGENIC890077	INTERGENIC890077	814	753	606
INTERGENIC90010	INTERGENIC90010	636	723	1225
INTERGENIC902268	INTERGENIC902268	208	238	235
INTERGENIC905093	INTERGENIC905093	2089	2607	4043
INTERGENIC907730	INTERGENIC907730	824	923	751
INTERGENIC910479	INTERGENIC910479	2303	3152	2675
INTERGENIC913125	INTERGENIC913125	1241	1897	1667
INTERGENIC915690	INTERGENIC915690	1945	2216	1911
INTERGENIC918346	INTERGENIC918346	293	574	293
INTERGENIC921023	INTERGENIC921023	836	1022	1492
INTERGENIC923843	INTERGENIC923843	1108	1954	1289
INTERGENIC926670	INTERGENIC926670	1428	1755	1455
INTERGENIC92923	INTERGENIC92923	1480	1430	1152
INTERGENIC929487	INTERGENIC929487	947	1240	1625
INTERGENIC932267	INTERGENIC932267	877	1512	1211
INTERGENIC934916	INTERGENIC934916	177	177	334
INTERGENIC937586	INTERGENIC937586	489	866	486
INTERGENIC940105	INTERGENIC940105	3048	4358	3026
INTERGENIC945106	INTERGENIC945106	1682	2033	2642
INTERGENIC948047	INTERGENIC948047	2482	2694	2284
INTERGENIC950775	INTERGENIC950775	1409	1855	1561
INTERGENIC953662	INTERGENIC953662	849	943	755
INTERGENIC956369	INTERGENIC956369	763	975	1136
INTERGENIC95689	INTERGENIC95689	5185	5051	5723
INTERGENIC959406	INTERGENIC959406	1817	2152	2934
INTERGENIC962245	INTERGENIC962245	1365	1375	1479
INTERGENIC965122	INTERGENIC965122	1123	1259	1147
INTERGENIC967666	INTERGENIC967666	384	375	452
INTERGENIC970305	INTERGENIC970305	7006	8603	7794
INTERGENIC973170	INTERGENIC973170	656	849	1294
INTERGENIC976630	INTERGENIC976630	26	77	601
INTERGENIC979338	INTERGENIC979338	472	652	1121
INTERGENIC982189	INTERGENIC982189	395	878	827
INTERGENIC985150	INTERGENIC985150	2025	2387	1642
INTERGENIC98529	INTERGENIC98529	168	138	177
INTERGENIC9892	INTERGENIC9892	708	648	503
INTERGENIC989266	INTERGENIC989266	192	94	195
INTERGENIC992142	INTERGENIC992142	2445	2955	3663
INTERGENIC994927	INTERGENIC994927	2128	2714	2404
INTERGENIC997787	INTERGENIC997787	750	668	1684
sgA1CF_1	A1CF	934	686	1062
sgA1CF_10	A1CF	840	580	591
sgA1CF_2	A1CF	471	280	406
sgA1CF_3	A1CF	1067	940	797
sgA1CF_4	A1CF	130	144	583
sgA1CF_5	A1CF	1714	2133	2211
sgA1CF_6	A1CF	53	47	46
sgA1CF_7	A1CF	437	362	854
sgA1CF_8	A1CF	1603	2326	2604
sgA1CF_9	A1CF	38	34	242
sgA4GALT_1	A4GALT	1065	327	449
sgA4GALT_10	A4GALT	319	232	203
sgA4GALT_2	A4GALT	268	241	140
sgA4GALT_3	A4GALT	1207	1692	1168
sgA4GALT_4	A4GALT	214	313	272
sgA4GALT_5	A4GALT	0	0	0
sgA4GALT_6	A4GALT	701	312	434
sgA4GALT_7	A4GALT	644	596	776
sgA4GALT_8	A4GALT	1333	1543	1423
sgA4GALT_9	A4GALT	887	685	749
sgA4GNT_1	A4GNT	237	297	261
sgA4GNT_10	A4GNT	863	1237	751
sgA4GNT_2	A4GNT	657	491	583
sgA4GNT_3	A4GNT	401	394	1359
sgA4GNT_4	A4GNT	563	476	243
sgA4GNT_5	A4GNT	573	1000	535
sgA4GNT_6	A4GNT	1218	1908	1185
sgA4GNT_7	A4GNT	970	1100	861
sgA4GNT_8	A4GNT	366	509	405
sgA4GNT_9	A4GNT	1462	2369	1532
sgAACS_1	AACS	354	634	362
sgAACS_10	AACS	1680	2001	1862
sgAACS_2	AACS	1080	1216	998
sgAACS_3	AACS	1088	1127	1155
sgAACS_4	AACS	2891	2589	2787
sgAACS_5	AACS	439	355	145
sgAACS_6	AACS	412	424	378
sgAACS_7	AACS	1200	1001	665
sgAACS_8	AACS	426	392	360
sgAACS_9	AACS	412	551	1033
sgAADAC_1	AADAC	1461	1808	1420
sgAADAC_10	AADAC	274	227	233
sgAADAC_2	AADAC	692	1010	691
sgAADAC_3	AADAC	1952	2005	2046
sgAADAC_4	AADAC	872	1753	1415
sgAADAC_5	AADAC	540	845	1332
sgAADAC_6	AADAC	1417	1928	2251
sgAADAC_7	AADAC	1368	1541	1454
sgAADAC_8	AADAC	1732	2657	2328
sgAADAC_9	AADAC	1636	1898	1725
sgAADACL2_1	AADACL2	104	83	474
sgAADACL2_10	AADACL2	1219	1201	1198
sgAADACL2_2	AADACL2	835	1356	1043
sgAADACL2_3	AADACL2	1760	1720	1780
sgAADACL2_4	AADACL2	305	382	406
sgAADACL2_5	AADACL2	175	144	346
sgAADACL2_6	AADACL2	807	1140	1888
sgAADACL2_7	AADACL2	786	1227	774
sgAADACL2_8	AADACL2	1932	2017	2303
sgAADACL2_9	AADACL2	531	685	448
sgAADACL3_1	AADACL3	1591	1743	1666
sgAADACL3_10	AADACL3	418	315	821
sgAADACL3_2	AADACL3	614	618	339
sgAADACL3_3	AADACL3	392	522	598
sgAADACL3_4	AADACL3	521	653	230
sgAADACL3_5	AADACL3	64	29	90
sgAADACL3_6	AADACL3	464	366	428
sgAADACL3_7	AADACL3	295	298	365
sgAADACL3_8	AADACL3	310	266	215
sgAADACL3_9	AADACL3	1653	2063	803
sgAADACL4_1	AADACL4	243	332	442
sgAADACL4_10	AADACL4	1137	1116	1659
sgAADACL4_2	AADACL4	234	605	409
sgAADACL4_3	AADACL4	714	854	910
sgAADACL4_4	AADACL4	1351	2143	1604
sgAADACL4_5	AADACL4	110	53	545
sgAADACL4_6	AADACL4	1019	1411	970
sgAADACL4_7	AADACL4	1029	1156	852
sgAADACL4_8	AADACL4	475	334	689
sgAADACL4_9	AADACL4	122	106	387
sgAADAT_1	AADAT	855	1090	1240
sgAADAT_10	AADAT	1076	907	2305
sgAADAT_2	AADAT	160	215	675
sgAADAT_3	AADAT	365	476	659
sgAADAT_4	AADAT	191	159	311
sgAADAT_5	AADAT	1696	1511	1447
sgAADAT_6	AADAT	85	86	941
sgAADAT_7	AADAT	184	164	1266
sgAADAT_8	AADAT	582	767	1365
sgAADAT_9	AADAT	832	750	633
sgAANAT_1	AANAT	754	956	1036
sgAANAT_10	AANAT	1456	1578	1399
sgAANAT_2	AANAT	236	199	201
sgAANAT_3	AANAT	748	693	992
sgAANAT_4	AANAT	719	681	318
sgAANAT_5	AANAT	569	732	552
sgAANAT_6	AANAT	748	775	593
sgAANAT_7	AANAT	908	930	692
sgAANAT_8	AANAT	154	153	241
sgAANAT_9	AANAT	1442	1576	1433
sgAASDH_1	AASDH	526	314	402
sgAASDH_10	AASDH	643	707	245
sgAASDH_2	AASDH	509	742	384
sgAASDH_3	AASDH	787	1193	740
sgAASDH_4	AASDH	217	208	398
sgAASDH_5	AASDH	278	268	511
sgAASDH_6	AASDH	634	557	391
sgAASDH_7	AASDH	549	542	678
sgAASDH_8	AASDH	1941	2145	2124
sgAASDH_9	AASDH	856	1073	948
sgAASDHPPT_1	AASDHPPT	626	300	415
sgAASDHPPT_10	AASDHPPT	798	363	171
sgAASDHPPT_2	AASDHPPT	637	440	583
sgAASDHPPT_3	AASDHPPT	1009	123	317
sgAASDHPPT_4	AASDHPPT	266	230	405
sgAASDHPPT_5	AASDHPPT	108	179	76
sgAASDHPPT_6	AASDHPPT	471	65	76
sgAASDHPPT_7	AASDHPPT	908	240	521
sgAASDHPPT_8	AASDHPPT	500	310	359
sgAASDHPPT_9	AASDHPPT	1234	432	308
sgAASS_1	AASS	166	245	262
sgAASS_10	AASS	1071	1924	1205
sgAASS_2	AASS	186	291	174
sgAASS_3	AASS	534	876	529
sgAASS_4	AASS	503	190	141
sgAASS_5	AASS	1010	1563	1106
sgAASS_6	AASS	581	973	724
sgAASS_7	AASS	31	39	675
sgAASS_8	AASS	340	574	473
sgAASS_9	AASS	639	424	258
sgABAT_1	ABAT	132	192	214
sgABAT_10	ABAT	933	1518	1468
sgABAT_2	ABAT	117	104	159
sgABAT_3	ABAT	911	1330	1164
sgABAT_4	ABAT	654	292	198
sgABAT_5	ABAT	978	1167	1339
sgABAT_6	ABAT	544	1025	760
sgABAT_7	ABAT	1285	1772	1265
sgABAT_8	ABAT	690	726	935
sgABAT_9	ABAT	274	285	217
sgABCA1_1	ABCA1	805	806	704
sgABCA1_10	ABCA1	435	321	330
sgABCA1_2	ABCA1	621	1259	700
sgABCA1_3	ABCA1	916	995	804
sgABCA1_4	ABCA1	697	564	414
sgABCA1_5	ABCA1	557	609	528
sgABCA1_6	ABCA1	625	591	963
sgABCA1_7	ABCA1	2131	1910	2246
sgABCA1_8	ABCA1	682	856	717
sgABCA1_9	ABCA1	903	735	734
sgABCA10_1	ABCA10	501	916	615
sgABCA10_10	ABCA10	1334	1349	2536
sgABCA10_2	ABCA10	759	934	989
sgABCA10_3	ABCA10	787	1339	1127
sgABCA10_4	ABCA10	978	1205	1041
sgABCA10_5	ABCA10	1147	1346	1293
sgABCA10_6	ABCA10	818	804	490
sgABCA10_7	ABCA10	30	14	170
sgABCA10_8	ABCA10	716	1515	1223
sgABCA10_9	ABCA10	247	783	402
sgABCA12_1	ABCA12	712	1072	685
sgABCA12_10	ABCA12	588	876	750
sgABCA12_2	ABCA12	457	274	398
sgABCA12_3	ABCA12	2705	2819	2347
sgABCA12_4	ABCA12	573	623	460
sgABCA12_5	ABCA12	1216	1393	1577
sgABCA12_6	ABCA12	371	267	599
sgABCA12_7	ABCA12	1666	1633	1529
sgABCA12_8	ABCA12	587	786	719
sgABCA12_9	ABCA12	1478	1898	1786
sgABCA13_1	ABCA13	559	475	434
sgABCA13_10	ABCA13	722	1048	629
sgABCA13_2	ABCA13	1932	2682	2177
sgABCA13_3	ABCA13	189	180	188
sgABCA13_4	ABCA13	602	662	672
sgABCA13_5	ABCA13	1799	1712	2374
sgABCA13_6	ABCA13	197	81	308
sgABCA13_7	ABCA13	244	362	464
sgABCA13_8	ABCA13	955	1440	1132
sgABCA13_9	ABCA13	435	270	717
sgABCA2_1	ABCA2	235	284	280
sgABCA2_10	ABCA2	1130	1243	1312
sgABCA2_2	ABCA2	440	707	399
sgABCA2_3	ABCA2	45	164	70
sgABCA2_4	ABCA2	2459	2091	2305
sgABCA2_5	ABCA2	1940	1559	1687
sgABCA2_6	ABCA2	1167	1167	897
sgABCA2_7	ABCA2	622	430	590
sgABCA2_8	ABCA2	553	459	532
sgABCA2_9	ABCA2	766	710	416
sgABCA3_1	ABCA3	453	528	327
sgABCA3_10	ABCA3	509	456	330
sgABCA3_2	ABCA3	739	833	660
sgABCA3_3	ABCA3	15	3	0
sgABCA3_4	ABCA3	1268	1254	717
sgABCA3_5	ABCA3	441	311	527
sgABCA3_6	ABCA3	598	551	868
sgABCA3_7	ABCA3	563	276	263
sgABCA3_8	ABCA3	1208	1361	1567
sgABCA3_9	ABCA3	890	289	584
sgABCA4_1	ABCA4	675	600	582
sgABCA4_10	ABCA4	157	111	137
sgABCA4_2	ABCA4	570	694	428
sgABCA4_3	ABCA4	825	919	701
sgABCA4_4	ABCA4	274	267	234
sgABCA4_5	ABCA4	271	307	336
sgABCA4_6	ABCA4	1808	2082	2652
sgABCA4_7	ABCA4	451	514	405
sgABCA4_8	ABCA4	1237	1699	1141
sgABCA4_9	ABCA4	411	591	399
sgABCA5_1	ABCA5	277	286	589
sgABCA5_10	ABCA5	609	1143	1269
sgABCA5_2	ABCA5	103	124	708
sgABCA5_3	ABCA5	3387	3761	4804
sgABCA5_4	ABCA5	224	405	284
sgABCA5_5	ABCA5	1101	946	938
sgABCA5_6	ABCA5	4	1	15
sgABCA5_7	ABCA5	518	498	460
sgABCA5_8	ABCA5	620	1032	1013
sgABCA5_9	ABCA5	108	169	185
sgABCA6_1	ABCA6	162	230	314
sgABCA6_10	ABCA6	829	992	1157
sgABCA6_2	ABCA6	817	1101	866
sgABCA6_3	ABCA6	1873	1785	947
sgABCA6_4	ABCA6	51	30	377
sgABCA6_5	ABCA6	1042	793	1326
sgABCA6_6	ABCA6	274	277	947
sgABCA6_7	ABCA6	1725	2051	2085
sgABCA6_8	ABCA6	2060	3467	2889
sgABCA6_9	ABCA6	1418	1901	1571
sgABCA7_1	ABCA7	101	26	39
sgABCA7_10	ABCA7	868	904	656
sgABCA7_2	ABCA7	252	435	215
sgABCA7_3	ABCA7	1832	1573	1273
sgABCA7_4	ABCA7	90	342	171
sgABCA7_5	ABCA7	469	586	604
sgABCA7_6	ABCA7	217	176	182
sgABCA7_7	ABCA7	260	360	249
sgABCA7_8	ABCA7	2888	2407	2731
sgABCA7_9	ABCA7	1076	1071	927
sgABCA8_1	ABCA8	461	499	455
sgABCA8_10	ABCA8	543	1100	746
sgABCA8_2	ABCA8	1092	1329	901
sgABCA8_3	ABCA8	1413	2320	3141
sgABCA8_4	ABCA8	576	335	386
sgABCA8_5	ABCA8	1125	950	1094
sgABCA8_6	ABCA8	697	575	524
sgABCA8_7	ABCA8	921	958	1108
sgABCA8_8	ABCA8	742	583	886
sgABCA8_9	ABCA8	563	448	770
sgABCA9_1	ABCA9	161	338	259
sgABCA9_10	ABCA9	2644	3325	3006
sgABCA9_2	ABCA9	543	644	661
sgABCA9_3	ABCA9	736	879	998
sgABCA9_4	ABCA9	133	66	30
sgABCA9_5	ABCA9	435	649	659
sgABCA9_6	ABCA9	0	0	0
sgABCA9_7	ABCA9	263	301	328
sgABCA9_8	ABCA9	991	1786	1158
sgABCA9_9	ABCA9	1029	1271	1617
sgABCB1_1	ABCB1	766	1096	974
sgABCB1_10	ABCB1	2420	3185	2762
sgABCB1_2	ABCB1	2025	2392	1872
sgABCB1_3	ABCB1	498	643	556
sgABCB1_4	ABCB1	412	494	559
sgABCB1_5	ABCB1	867	864	903
sgABCB1_6	ABCB1	1204	1255	1198
sgABCB1_7	ABCB1	365	470	341
sgABCB1_8	ABCB1	1198	1459	1511
sgABCB1_9	ABCB1	747	1742	1243
sgABCB10_1	ABCB10	196	240	180
sgABCB10_10	ABCB10	2312	2806	3269
sgABCB10_2	ABCB10	769	856	903
sgABCB10_3	ABCB10	1753	1351	1418
sgABCB10_4	ABCB10	1507	885	561
sgABCB10_5	ABCB10	2016	1321	1300
sgABCB10_6	ABCB10	1259	1321	1112
sgABCB10_7	ABCB10	595	414	385
sgABCB10_8	ABCB10	363	562	687
sgABCB10_9	ABCB10	668	599	1486
sgABCB11_1	ABCB11	261	297	216
sgABCB11_10	ABCB11	887	890	1458
sgABCB11_2	ABCB11	790	860	804
sgABCB11_3	ABCB11	759	1128	1566
sgABCB11_4	ABCB11	585	1077	635
sgABCB11_5	ABCB11	966	1474	1250
sgABCB11_6	ABCB11	2664	3764	3732
sgABCB11_7	ABCB11	1520	2504	1793
sgABCB11_8	ABCB11	1460	1238	1234
sgABCB11_9	ABCB11	324	355	817
sgABCB4_1	ABCB4	680	624	500
sgABCB4_10	ABCB4	1680	1923	2183
sgABCB4_2	ABCB4	338	420	245
sgABCB4_3	ABCB4	89	11	0
sgABCB4_4	ABCB4	977	1082	480
sgABCB4_5	ABCB4	720	1493	1538
sgABCB4_6	ABCB4	665	689	589
sgABCB4_7	ABCB4	2141	3057	2760
sgABCB4_8	ABCB4	847	866	918
sgABCB4_9	ABCB4	2106	3706	3029
sgABCB5_1	ABCB5	1083	1453	1564
sgABCB5_10	ABCB5	3844	5412	3478
sgABCB5_2	ABCB5	811	634	2466
sgABCB5_3	ABCB5	461	323	1037
sgABCB5_4	ABCB5	1592	1525	2115
sgABCB5_5	ABCB5	918	1133	739
sgABCB5_6	ABCB5	1436	2416	1643
sgABCB5_7	ABCB5	461	533	468
sgABCB5_8	ABCB5	2564	3519	3015
sgABCB5_9	ABCB5	1738	2466	1910
sgABCB6_1	ABCB6	155	116	393
sgABCB6_10	ABCB6	1836	1687	1255
sgABCB6_2	ABCB6	831	981	1027
sgABCB6_3	ABCB6	731	776	948
sgABCB6_4	ABCB6	155	176	88
sgABCB6_5	ABCB6	750	959	893
sgABCB6_6	ABCB6	446	280	348
sgABCB6_7	ABCB6	1319	1983	2137
sgABCB6_8	ABCB6	3394	4765	4233
sgABCB6_9	ABCB6	296	214	575
sgABCB7_1	ABCB7	693	583	378
sgABCB7_10	ABCB7	827	517	723
sgABCB7_2	ABCB7	107	0	0
sgABCB7_3	ABCB7	828	859	728
sgABCB7_4	ABCB7	448	193	353
sgABCB7_5	ABCB7	142	130	290
sgABCB7_6	ABCB7	1332	260	326
sgABCB7_7	ABCB7	1143	228	308
sgABCB7_8	ABCB7	425	7	14
sgABCB7_9	ABCB7	17	84	70
sgABCB8_1	ABCB8	1184	1613	1124
sgABCB8_10	ABCB8	685	714	490
sgABCB8_2	ABCB8	226	315	381
sgABCB8_3	ABCB8	235	200	179
sgABCB8_4	ABCB8	77	49	409
sgABCB8_5	ABCB8	797	1248	1146
sgABCB8_6	ABCB8	108	123	32
sgABCB8_7	ABCB8	213	315	437
sgABCB8_8	ABCB8	393	268	270
sgABCB8_9	ABCB8	1204	1723	1870
sgABCB9_1	ABCB9	973	633	458
sgABCB9_10	ABCB9	377	446	350
sgABCB9_2	ABCB9	722	694	610
sgABCB9_3	ABCB9	759	1125	912
sgABCB9_4	ABCB9	1161	1250	1085
sgABCB9_5	ABCB9	5	10	92
sgABCB9_6	ABCB9	857	598	433
sgABCB9_7	ABCB9	376	162	136
sgABCB9_8	ABCB9	502	596	594
sgABCB9_9	ABCB9	767	558	548
sgABCC1_1	ABCC1	673	669	322
sgABCC1_10	ABCC1	119	170	263
sgABCC1_2	ABCC1	205	255	125
sgABCC1_3	ABCC1	1185	1637	1056
sgABCC1_4	ABCC1	1343	1223	2134
sgABCC1_5	ABCC1	1601	1525	1864
sgABCC1_6	ABCC1	537	557	779
sgABCC1_7	ABCC1	827	651	853
sgABCC1_8	ABCC1	1471	1647	1119
sgABCC1_9	ABCC1	247	115	139
sgABCC10_1	ABCC10	374	330	185
sgABCC10_10	ABCC10	1883	2150	2146
sgABCC10_2	ABCC10	351	303	294
sgABCC10_3	ABCC10	1269	941	897
sgABCC10_4	ABCC10	1503	2357	1586
sgABCC10_5	ABCC10	988	716	774
sgABCC10_6	ABCC10	696	719	862
sgABCC10_7	ABCC10	119	220	247
sgABCC10_8	ABCC10	379	459	382
sgABCC10_9	ABCC10	1428	1705	1554
sgABCC11_1	ABCC11	389	332	241
sgABCC11_10	ABCC11	449	399	195
sgABCC11_2	ABCC11	588	354	283
sgABCC11_3	ABCC11	1390	1444	1654
sgABCC11_4	ABCC11	2017	2349	2016
sgABCC11_5	ABCC11	62	100	449
sgABCC11_6	ABCC11	255	203	549
sgABCC11_7	ABCC11	324	259	468
sgABCC11_8	ABCC11	1279	1052	983
sgABCC11_9	ABCC11	821	503	466
sgABCC12_1	ABCC12	344	194	261
sgABCC12_10	ABCC12	847	547	489
sgABCC12_2	ABCC12	277	257	306
sgABCC12_3	ABCC12	1961	1866	1334
sgABCC12_4	ABCC12	458	562	641
sgABCC12_5	ABCC12	2159	1882	2323
sgABCC12_6	ABCC12	103	385	321
sgABCC12_7	ABCC12	80	18	115
sgABCC12_8	ABCC12	117	205	368
sgABCC12_9	ABCC12	317	345	460
sgABCC2_1	ABCC2	407	278	265
sgABCC2_10	ABCC2	1422	1458	1645
sgABCC2_2	ABCC2	226	415	394
sgABCC2_3	ABCC2	1398	902	844
sgABCC2_4	ABCC2	503	336	365
sgABCC2_5	ABCC2	1268	1474	1110
sgABCC2_6	ABCC2	1128	1214	1040
sgABCC2_7	ABCC2	1251	1025	779
sgABCC2_8	ABCC2	58	123	95
sgABCC2_9	ABCC2	609	472	314
sgABCC3_1	ABCC3	662	980	454
sgABCC3_10	ABCC3	974	883	888
sgABCC3_2	ABCC3	1061	1710	1344
sgABCC3_3	ABCC3	302	490	316
sgABCC3_4	ABCC3	553	395	424
sgABCC3_5	ABCC3	232	218	333
sgABCC3_6	ABCC3	1153	924	585
sgABCC3_7	ABCC3	425	655	319
sgABCC3_8	ABCC3	537	563	626
sgABCC3_9	ABCC3	853	1287	1446
sgABCC4_1	ABCC4	611	973	812
sgABCC4_10	ABCC4	149	75	6
sgABCC4_2	ABCC4	204	233	238
sgABCC4_3	ABCC4	728	785	2622
sgABCC4_4	ABCC4	948	2126	2115
sgABCC4_5	ABCC4	2584	2761	3547
sgABCC4_6	ABCC4	1866	3048	2664
sgABCC4_7	ABCC4	1097	865	918
sgABCC4_8	ABCC4	980	1435	925
sgABCC4_9	ABCC4	389	563	572
sgABCC5_1	ABCC5	119	199	351
sgABCC5_10	ABCC5	772	1239	571
sgABCC5_2	ABCC5	2114	2587	2143
sgABCC5_3	ABCC5	1674	1353	1982
sgABCC5_4	ABCC5	2281	2659	3407
sgABCC5_5	ABCC5	915	1475	834
sgABCC5_6	ABCC5	307	771	552
sgABCC5_7	ABCC5	1199	1251	1630
sgABCC5_8	ABCC5	376	443	499
sgABCC5_9	ABCC5	470	483	955
sgABCC6_1	ABCC6	773	672	673
sgABCC6_10	ABCC6	1187	1301	1555
sgABCC6_2	ABCC6	1101	540	724
sgABCC6_3	ABCC6	55	126	19
sgABCC6_4	ABCC6	130	169	242
sgABCC6_5	ABCC6	1357	1801	1485
sgABCC6_6	ABCC6	1895	1722	1784
sgABCC6_7	ABCC6	703	553	688
sgABCC6_8	ABCC6	841	1106	618
sgABCC6_9	ABCC6	1466	1371	1136
sgABCC8_1	ABCC8	817	980	762
sgABCC8_10	ABCC8	484	414	507
sgABCC8_2	ABCC8	206	423	206
sgABCC8_3	ABCC8	427	407	567
sgABCC8_4	ABCC8	226	180	280
sgABCC8_5	ABCC8	3667	2791	2460
sgABCC8_6	ABCC8	523	682	840
sgABCC8_7	ABCC8	470	543	917
sgABCC8_8	ABCC8	350	476	508
sgABCC8_9	ABCC8	112	125	191
sgABCC9_1	ABCC9	926	745	1021
sgABCC9_10	ABCC9	1533	2440	2885
sgABCC9_2	ABCC9	2288	2545	2152
sgABCC9_3	ABCC9	711	1187	1333
sgABCC9_4	ABCC9	171	84	365
sgABCC9_5	ABCC9	949	1201	1315
sgABCC9_6	ABCC9	326	436	687
sgABCC9_7	ABCC9	1206	1065	2160
sgABCC9_8	ABCC9	433	521	1023
sgABCC9_9	ABCC9	1171	1026	1222
sgABCD1_1	ABCD1	703	495	795
sgABCD1_10	ABCD1	632	385	457
sgABCD1_2	ABCD1	766	229	555
sgABCD1_3	ABCD1	693	893	604
sgABCD1_4	ABCD1	251	248	212
sgABCD1_5	ABCD1	1897	938	1435
sgABCD1_6	ABCD1	2105	1575	1450
sgABCD1_7	ABCD1	656	491	369
sgABCD1_8	ABCD1	250	97	56
sgABCD1_9	ABCD1	685	442	525
sgABCD2_1	ABCD2	339	551	594
sgABCD2_10	ABCD2	670	1028	1427
sgABCD2_2	ABCD2	458	569	496
sgABCD2_3	ABCD2	140	150	68
sgABCD2_4	ABCD2	787	795	892
sgABCD2_5	ABCD2	530	543	522
sgABCD2_6	ABCD2	342	379	323
sgABCD2_7	ABCD2	761	1121	873
sgABCD2_8	ABCD2	1120	1215	1017
sgABCD2_9	ABCD2	512	391	326
sgABCD3_1	ABCD3	555	561	562
sgABCD3_10	ABCD3	348	585	472
sgABCD3_2	ABCD3	2921	2883	2118
sgABCD3_3	ABCD3	473	467	433
sgABCD3_4	ABCD3	163	84	121
sgABCD3_5	ABCD3	426	424	388
sgABCD3_6	ABCD3	356	412	374
sgABCD3_7	ABCD3	1131	770	798
sgABCD3_8	ABCD3	943	924	1091
sgABCD3_9	ABCD3	232	356	184
sgABCD4_1	ABCD4	558	123	155
sgABCD4_10	ABCD4	471	377	300
sgABCD4_2	ABCD4	1396	931	702
sgABCD4_3	ABCD4	461	234	101
sgABCD4_4	ABCD4	1631	1692	1397
sgABCD4_5	ABCD4	1180	1241	765
sgABCD4_6	ABCD4	131	55	111
sgABCD4_7	ABCD4	2156	1686	1812
sgABCD4_8	ABCD4	1484	1668	1327
sgABCD4_9	ABCD4	775	719	444
sgABCE1_1	ABCE1	460	171	74
sgABCE1_10	ABCE1	398	125	158
sgABCE1_2	ABCE1	804	235	240
sgABCE1_3	ABCE1	936	366	357
sgABCE1_4	ABCE1	145	81	591
sgABCE1_5	ABCE1	633	104	102
sgABCE1_6	ABCE1	475	85	219
sgABCE1_7	ABCE1	977	610	833
sgABCE1_8	ABCE1	521	116	72
sgABCE1_9	ABCE1	383	682	437
sgABCF1_1	ABCF1	291	159	171
sgABCF1_10	ABCF1	258	32	60
sgABCF1_2	ABCF1	447	270	199
sgABCF1_3	ABCF1	468	0	0
sgABCF1_4	ABCF1	926	435	473
sgABCF1_5	ABCF1	558	72	27
sgABCF1_6	ABCF1	281	249	357
sgABCF1_7	ABCF1	782	666	959
sgABCF1_8	ABCF1	479	66	139
sgABCF1_9	ABCF1	907	164	217
sgABCF2_1	ABCF2	195	114	393
sgABCF2_10	ABCF2	909	1276	1702
sgABCF2_2	ABCF2	1430	1320	488
sgABCF2_3	ABCF2	884	718	375
sgABCF2_4	ABCF2	45	147	68
sgABCF2_5	ABCF2	864	1275	1085
sgABCF2_6	ABCF2	1692	2210	1900
sgABCF2_7	ABCF2	672	699	1089
sgABCF2_8	ABCF2	505	535	410
sgABCF2_9	ABCF2	526	457	213
sgABCF3_1	ABCF3	765	818	701
sgABCF3_10	ABCF3	893	1147	927
sgABCF3_2	ABCF3	631	937	955
sgABCF3_3	ABCF3	288	240	601
sgABCF3_4	ABCF3	555	418	603
sgABCF3_5	ABCF3	1263	1138	1213
sgABCF3_6	ABCF3	230	234	316
sgABCF3_7	ABCF3	927	1359	1341
sgABCF3_8	ABCF3	1080	727	1127
sgABCF3_9	ABCF3	1379	1596	905
sgABCG1_1	ABCG1	384	428	298
sgABCG1_10	ABCG1	415	497	384
sgABCG1_2	ABCG1	908	815	726
sgABCG1_3	ABCG1	1337	1109	1398
sgABCG1_4	ABCG1	244	434	588
sgABCG1_5	ABCG1	310	338	368
sgABCG1_6	ABCG1	519	442	486
sgABCG1_7	ABCG1	270	371	490
sgABCG1_8	ABCG1	1507	1707	1162
sgABCG1_9	ABCG1	753	718	887
sgABCG2_1	ABCG2	1546	1182	863
sgABCG2_10	ABCG2	1752	1951	2170
sgABCG2_2	ABCG2	363	47	36
sgABCG2_3	ABCG2	505	676	374
sgABCG2_4	ABCG2	729	657	516
sgABCG2_5	ABCG2	1484	1974	1665
sgABCG2_6	ABCG2	1250	1225	1704
sgABCG2_7	ABCG2	521	699	440
sgABCG2_8	ABCG2	320	336	492
sgABCG2_9	ABCG2	1199	1728	1109
sgABCG4_1	ABCG4	118	50	60
sgABCG4_10	ABCG4	2182	1528	1094
sgABCG4_2	ABCG4	383	601	596
sgABCG4_3	ABCG4	790	790	631
sgABCG4_4	ABCG4	280	228	387
sgABCG4_5	ABCG4	1405	1843	1444
sgABCG4_6	ABCG4	1035	821	925
sgABCG4_7	ABCG4	3102	3280	3105
sgABCG4_8	ABCG4	2301	1902	1827
sgABCG4_9	ABCG4	1566	1944	2072
sgABCG5_1	ABCG5	881	1405	1085
sgABCG5_10	ABCG5	239	280	323
sgABCG5_2	ABCG5	367	474	759
sgABCG5_3	ABCG5	228	524	377
sgABCG5_4	ABCG5	333	201	241
sgABCG5_5	ABCG5	665	1024	388
sgABCG5_6	ABCG5	128	245	231
sgABCG5_7	ABCG5	628	799	682
sgABCG5_8	ABCG5	772	795	775
sgABCG5_9	ABCG5	112	280	124
sgABCG8_1	ABCG8	1415	1263	1490
sgABCG8_10	ABCG8	1386	958	1486
sgABCG8_2	ABCG8	514	588	575
sgABCG8_3	ABCG8	319	151	191
sgABCG8_4	ABCG8	877	654	924
sgABCG8_5	ABCG8	1879	2116	1966
sgABCG8_6	ABCG8	2725	2430	2706
sgABCG8_7	ABCG8	209	259	591
sgABCG8_8	ABCG8	1059	1048	782
sgABCG8_9	ABCG8	80	205	82
sgABHD1_1	ABHD1	1560	1345	1287
sgABHD1_10	ABHD1	43	0	53
sgABHD1_2	ABHD1	1773	2640	1883
sgABHD1_3	ABHD1	1499	2334	1963
sgABHD1_4	ABHD1	2130	2352	1673
sgABHD1_5	ABHD1	353	303	871
sgABHD1_6	ABHD1	321	154	91
sgABHD1_7	ABHD1	2604	3629	3221
sgABHD1_8	ABHD1	453	661	632
sgABHD1_9	ABHD1	1219	1329	842
sgABHD10_1	ABHD10	527	294	361
sgABHD10_10	ABHD10	1418	1481	1797
sgABHD10_2	ABHD10	177	271	154
sgABHD10_3	ABHD10	1162	1447	1341
sgABHD10_4	ABHD10	1242	1973	1671
sgABHD10_5	ABHD10	394	834	607
sgABHD10_6	ABHD10	615	928	889
sgABHD10_7	ABHD10	874	1076	731
sgABHD10_8	ABHD10	2169	2123	2400
sgABHD10_9	ABHD10	1081	2237	1749
sgABHD11_1	ABHD11	177	69	21
sgABHD11_10	ABHD11	349	169	193
sgABHD11_2	ABHD11	1636	782	659
sgABHD11_3	ABHD11	950	676	511
sgABHD11_4	ABHD11	597	318	353
sgABHD11_5	ABHD11	313	88	453
sgABHD11_6	ABHD11	569	290	191
sgABHD11_7	ABHD11	388	186	333
sgABHD11_8	ABHD11	1254	392	598
sgABHD11_9	ABHD11	1644	1072	946
sgABHD12_1	ABHD12	1322	1739	1325
sgABHD12_10	ABHD12	801	1544	1327
sgABHD12_2	ABHD12	627	1184	1361
sgABHD12_3	ABHD12	1135	1819	1950
sgABHD12_4	ABHD12	2341	3543	2449
sgABHD12_5	ABHD12	75	114	83
sgABHD12_6	ABHD12	651	546	530
sgABHD12_7	ABHD12	964	843	829
sgABHD12_8	ABHD12	1548	2816	2125
sgABHD12_9	ABHD12	1324	1848	1738
sgABHD12B_1	ABHD12B	708	997	1051
sgABHD12B_10	ABHD12B	1695	1936	2077
sgABHD12B_2	ABHD12B	1335	1037	1193
sgABHD12B_3	ABHD12B	2163	2142	1673
sgABHD12B_4	ABHD12B	1417	1098	1381
sgABHD12B_5	ABHD12B	1980	2362	1896
sgABHD12B_6	ABHD12B	1361	1479	1178
sgABHD12B_7	ABHD12B	1078	930	875
sgABHD12B_8	ABHD12B	282	309	626
sgABHD12B_9	ABHD12B	97	101	148
sgABHD13_1	ABHD13	1243	1499	2604
sgABHD13_10	ABHD13	3248	2819	3368
sgABHD13_2	ABHD13	660	721	971
sgABHD13_3	ABHD13	1040	1308	1299
sgABHD13_4	ABHD13	676	1501	814
sgABHD13_5	ABHD13	378	317	475
sgABHD13_6	ABHD13	9	7	0
sgABHD13_7	ABHD13	1227	1502	3054
sgABHD13_8	ABHD13	287	234	1075
sgABHD13_9	ABHD13	878	1153	845
sgABHD14A_1	ABHD14A	741	934	728
sgABHD14A_10	ABHD14A	658	548	696
sgABHD14A_2	ABHD14A	805	1167	1869
sgABHD14A_3	ABHD14A	594	741	465
sgABHD14A_4	ABHD14A	1884	1901	1942
sgABHD14A_5	ABHD14A	1193	815	550
sgABHD14A_6	ABHD14A	1735	1590	1685
sgABHD14A_7	ABHD14A	252	731	248
sgABHD14A_8	ABHD14A	415	564	370
sgABHD14A_9	ABHD14A	1082	1063	875
sgABHD14B_1	ABHD14B	949	889	1117
sgABHD14B_10	ABHD14B	653	1375	1318
sgABHD14B_2	ABHD14B	844	688	1135
sgABHD14B_3	ABHD14B	1178	1241	1034
sgABHD14B_4	ABHD14B	1134	1019	877
sgABHD14B_5	ABHD14B	262	242	164
sgABHD14B_6	ABHD14B	450	363	691
sgABHD14B_7	ABHD14B	658	871	893
sgABHD14B_8	ABHD14B	274	562	399
sgABHD14B_9	ABHD14B	585	455	293
sgABHD2_1	ABHD2	1417	1688	1038
sgABHD2_10	ABHD2	2197	1066	623
sgABHD2_2	ABHD2	1924	2395	1712
sgABHD2_3	ABHD2	727	927	1194
sgABHD2_4	ABHD2	1763	2640	2044
sgABHD2_5	ABHD2	894	574	939
sgABHD2_6	ABHD2	1937	1789	900
sgABHD2_7	ABHD2	960	770	1065
sgABHD2_8	ABHD2	109	94	755
sgABHD2_9	ABHD2	883	1501	1191
sgABHD3_1	ABHD3	655	200	151
sgABHD3_10	ABHD3	379	431	584
sgABHD3_2	ABHD3	958	1089	1027
sgABHD3_3	ABHD3	536	586	1338
sgABHD3_4	ABHD3	252	382	687
sgABHD3_5	ABHD3	945	901	1022
sgABHD3_6	ABHD3	316	350	412
sgABHD3_7	ABHD3	1833	2700	3260
sgABHD3_8	ABHD3	2128	2228	2193
sgABHD3_9	ABHD3	722	1068	730
sgABHD4_1	ABHD4	877	1388	1082
sgABHD4_10	ABHD4	2532	2901	2770
sgABHD4_2	ABHD4	1541	2186	1981
sgABHD4_3	ABHD4	1464	1470	1410
sgABHD4_4	ABHD4	2215	2797	2944
sgABHD4_5	ABHD4	601	819	528
sgABHD4_6	ABHD4	1531	1678	1158
sgABHD4_7	ABHD4	1118	991	934
sgABHD4_8	ABHD4	2732	4360	4716
sgABHD4_9	ABHD4	1284	1473	1193
sgABHD5_1	ABHD5	151	150	180
sgABHD5_10	ABHD5	722	828	1025
sgABHD5_2	ABHD5	944	1286	2286
sgABHD5_3	ABHD5	910	1454	1290
sgABHD5_4	ABHD5	319	442	302
sgABHD5_5	ABHD5	1732	3612	2209
sgABHD5_6	ABHD5	4960	7962	5876
sgABHD5_7	ABHD5	1159	2201	2128
sgABHD5_8	ABHD5	227	368	457
sgABHD5_9	ABHD5	1736	2387	2146
sgABHD6_1	ABHD6	188	278	159
sgABHD6_10	ABHD6	176	305	329
sgABHD6_2	ABHD6	662	725	469
sgABHD6_3	ABHD6	609	482	722
sgABHD6_4	ABHD6	1124	1549	1243
sgABHD6_5	ABHD6	2450	2896	2014
sgABHD6_6	ABHD6	2731	2890	3246
sgABHD6_7	ABHD6	778	974	1056
sgABHD6_8	ABHD6	2006	2957	2584
sgABHD6_9	ABHD6	960	1167	1087
sgABHD8_1	ABHD8	1314	1067	947
sgABHD8_10	ABHD8	180	196	84
sgABHD8_2	ABHD8	1430	795	355
sgABHD8_3	ABHD8	1842	2526	1617
sgABHD8_4	ABHD8	742	813	1034
sgABHD8_5	ABHD8	623	619	888
sgABHD8_6	ABHD8	1202	1036	837
sgABHD8_7	ABHD8	2119	2002	2058
sgABHD8_8	ABHD8	2046	2470	2066
sgABHD8_9	ABHD8	638	848	541
sgABO_1	ABO	303	369	540
sgABO_10	ABO	596	791	368
sgABO_2	ABO	1122	1700	1176
sgABO_3	ABO	1391	1362	1284
sgABO_4	ABO	1305	1932	2136
sgABO_5	ABO	864	669	498
sgABO_6	ABO	606	667	989
sgABO_7	ABO	1522	2752	2383
sgABO_8	ABO	636	626	434
sgABO_9	ABO	926	638	931
sgACAA1_1	ACAA1	1001	1115	811
sgACAA1_10	ACAA1	745	722	634
sgACAA1_2	ACAA1	322	464	1014
sgACAA1_3	ACAA1	179	95	117
sgACAA1_4	ACAA1	200	346	104
sgACAA1_5	ACAA1	130	247	207
sgACAA1_6	ACAA1	1471	1341	1937
sgACAA1_7	ACAA1	329	331	154
sgACAA1_8	ACAA1	560	863	354
sgACAA1_9	ACAA1	1697	3072	2235
sgACAA2_1	ACAA2	119	221	88
sgACAA2_10	ACAA2	560	1349	653
sgACAA2_2	ACAA2	231	141	519
sgACAA2_3	ACAA2	860	1296	1406
sgACAA2_4	ACAA2	145	101	713
sgACAA2_5	ACAA2	492	615	672
sgACAA2_6	ACAA2	163	149	102
sgACAA2_7	ACAA2	312	180	116
sgACAA2_8	ACAA2	855	893	948
sgACAA2_9	ACAA2	782	1002	1457
sgACACA_1	ACACA	96	94	92
sgACACA_10	ACACA	395	465	95
sgACACA_2	ACACA	1381	1929	855
sgACACA_3	ACACA	73	81	52
sgACACA_4	ACACA	553	778	169
sgACACA_5	ACACA	48	54	121
sgACACA_6	ACACA	754	709	274
sgACACA_7	ACACA	610	313	362
sgACACA_8	ACACA	1888	2025	416
sgACACA_9	ACACA	735	256	151
sgACACB_1	ACACB	284	456	228
sgACACB_10	ACACB	449	527	572
sgACACB_2	ACACB	493	677	689
sgACACB_3	ACACB	1038	1477	1284
sgACACB_4	ACACB	407	279	311
sgACACB_5	ACACB	6	3	0
sgACACB_6	ACACB	1046	1360	1277
sgACACB_7	ACACB	497	578	434
sgACACB_8	ACACB	720	664	630
sgACACB_9	ACACB	285	417	333
sgACAD10_1	ACAD10	295	243	339
sgACAD10_10	ACAD10	918	608	606
sgACAD10_2	ACAD10	397	359	351
sgACAD10_3	ACAD10	296	346	462
sgACAD10_4	ACAD10	490	445	437
sgACAD10_5	ACAD10	372	249	507
sgACAD10_6	ACAD10	797	822	561
sgACAD10_7	ACAD10	538	500	220
sgACAD10_8	ACAD10	532	546	217
sgACAD10_9	ACAD10	836	1140	999
sgACAD11_1	ACAD11	824	783	1105
sgACAD11_10	ACAD11	1023	1093	1251
sgACAD11_2	ACAD11	628	704	436
sgACAD11_3	ACAD11	411	460	517
sgACAD11_4	ACAD11	823	1244	1722
sgACAD11_5	ACAD11	150	143	350
sgACAD11_6	ACAD11	329	594	520
sgACAD11_7	ACAD11	2079	2269	2348
sgACAD11_8	ACAD11	1482	1097	1094
sgACAD11_9	ACAD11	806	1038	1011
sgACAD8_1	ACAD8	734	910	528
sgACAD8_10	ACAD8	450	494	695
sgACAD8_2	ACAD8	522	713	678
sgACAD8_3	ACAD8	1115	1336	1257
sgACAD8_4	ACAD8	34	6	12
sgACAD8_5	ACAD8	915	459	633
sgACAD8_6	ACAD8	2206	2863	2377
sgACAD8_7	ACAD8	1393	1634	1542
sgACAD8_8	ACAD8	365	47	38
sgACAD8_9	ACAD8	147	216	332
sgACAD9_1	ACAD9	463	90	45
sgACAD9_10	ACAD9	973	579	805
sgACAD9_2	ACAD9	611	399	250
sgACAD9_3	ACAD9	614	472	379
sgACAD9_4	ACAD9	435	135	23
sgACAD9_5	ACAD9	1180	1110	875
sgACAD9_6	ACAD9	41	0	0
sgACAD9_7	ACAD9	855	750	425
sgACAD9_8	ACAD9	683	380	272
sgACAD9_9	ACAD9	258	94	122
sgACADL_1	ACADL	395	200	458
sgACADL_10	ACADL	329	373	248
sgACADL_2	ACADL	613	523	588
sgACADL_3	ACADL	291	103	9
sgACADL_4	ACADL	556	580	649
sgACADL_5	ACADL	285	458	546
sgACADL_6	ACADL	67	178	773
sgACADL_7	ACADL	76	122	195
sgACADL_8	ACADL	178	291	183
sgACADL_9	ACADL	47	0	15
sgACADM_1	ACADM	370	592	603
sgACADM_10	ACADM	706	1048	1095
sgACADM_2	ACADM	160	133	261
sgACADM_3	ACADM	310	167	62
sgACADM_4	ACADM	587	730	535
sgACADM_5	ACADM	638	419	737
sgACADM_6	ACADM	960	938	1025
sgACADM_7	ACADM	800	1116	1145
sgACADM_8	ACADM	104	153	211
sgACADM_9	ACADM	371	576	587
sgACADS_1	ACADS	138	298	121
sgACADS_10	ACADS	1071	926	725
sgACADS_2	ACADS	849	684	727
sgACADS_3	ACADS	445	544	453
sgACADS_4	ACADS	503	692	682
sgACADS_5	ACADS	186	263	250
sgACADS_6	ACADS	91	54	32
sgACADS_7	ACADS	1016	1428	1047
sgACADS_8	ACADS	665	847	1016
sgACADS_9	ACADS	783	850	1099
sgACADSB_1	ACADSB	362	426	404
sgACADSB_10	ACADSB	525	691	610
sgACADSB_2	ACADSB	75	21	306
sgACADSB_3	ACADSB	164	142	7
sgACADSB_4	ACADSB	302	571	546
sgACADSB_5	ACADSB	311	382	642
sgACADSB_6	ACADSB	276	324	563
sgACADSB_7	ACADSB	67	44	35
sgACADSB_8	ACADSB	387	398	490
sgACADSB_9	ACADSB	1182	1414	1099
sgACADVL_1	ACADVL	42	10	0
sgACADVL_10	ACADVL	284	461	381
sgACADVL_2	ACADVL	240	114	46
sgACADVL_3	ACADVL	385	380	726
sgACADVL_4	ACADVL	898	1067	974
sgACADVL_5	ACADVL	64	8	80
sgACADVL_6	ACADVL	859	1104	661
sgACADVL_7	ACADVL	742	907	654
sgACADVL_8	ACADVL	520	548	311
sgACADVL_9	ACADVL	3051	2886	3211
sgACAT1_1	ACAT1	381	507	405
sgACAT1_10	ACAT1	516	655	488
sgACAT1_2	ACAT1	631	573	700
sgACAT1_3	ACAT1	2555	2302	2198
sgACAT1_4	ACAT1	736	536	889
sgACAT1_5	ACAT1	79	344	68
sgACAT1_6	ACAT1	1171	1013	1414
sgACAT1_7	ACAT1	243	234	305
sgACAT1_8	ACAT1	804	702	788
sgACAT1_9	ACAT1	1836	1805	1799
sgACAT2_1	ACAT2	1839	1780	1766
sgACAT2_10	ACAT2	784	1085	1306
sgACAT2_2	ACAT2	759	1208	1945
sgACAT2_3	ACAT2	589	608	802
sgACAT2_4	ACAT2	505	318	497
sgACAT2_5	ACAT2	194	364	228
sgACAT2_6	ACAT2	735	492	243
sgACAT2_7	ACAT2	581	833	624
sgACAT2_8	ACAT2	775	991	1101
sgACAT2_9	ACAT2	772	1234	1301
sgACBD3_1	ACBD3	130	138	242
sgACBD3_10	ACBD3	1311	936	491
sgACBD3_2	ACBD3	889	293	346
sgACBD3_3	ACBD3	676	281	243
sgACBD3_4	ACBD3	635	832	507
sgACBD3_5	ACBD3	127	167	456
sgACBD3_6	ACBD3	535	822	650
sgACBD3_7	ACBD3	287	389	147
sgACBD3_8	ACBD3	522	655	466
sgACBD3_9	ACBD3	289	706	420
sgACBD4_1	ACBD4	992	1404	1366
sgACBD4_10	ACBD4	384	168	84
sgACBD4_2	ACBD4	711	231	198
sgACBD4_3	ACBD4	152	97	174
sgACBD4_4	ACBD4	252	260	359
sgACBD4_5	ACBD4	285	70	29
sgACBD4_6	ACBD4	374	201	55
sgACBD4_7	ACBD4	575	639	380
sgACBD4_8	ACBD4	27	25	178
sgACBD4_9	ACBD4	96	137	55
sgACBD5_1	ACBD5	1129	793	605
sgACBD5_10	ACBD5	1357	1063	1229
sgACBD5_2	ACBD5	245	95	223
sgACBD5_3	ACBD5	150	320	225
sgACBD5_4	ACBD5	444	409	595
sgACBD5_5	ACBD5	1229	952	1272
sgACBD5_6	ACBD5	640	313	570
sgACBD5_7	ACBD5	825	886	748
sgACBD5_8	ACBD5	131	139	862
sgACBD5_9	ACBD5	245	184	306
sgACBD6_1	ACBD6	225	419	262
sgACBD6_10	ACBD6	76	86	56
sgACBD6_2	ACBD6	498	260	488
sgACBD6_3	ACBD6	72	41	363
sgACBD6_4	ACBD6	338	472	561
sgACBD6_5	ACBD6	609	636	707
sgACBD6_6	ACBD6	334	346	252
sgACBD6_7	ACBD6	570	340	513
sgACBD6_8	ACBD6	497	806	230
sgACBD6_9	ACBD6	901	854	652
sgACBD7_1	ACBD7	351	751	781
sgACBD7_2	ACBD7	1265	2275	2306
sgACBD7_3	ACBD7	895	1021	1160
sgACBD7_4	ACBD7	66	323	145
sgACBD7_5	ACBD7	75	90	306
sgACBD7_6	ACBD7	14	20	297
sgACBD7_7	ACBD7	1371	2120	2229
sgACBD7_8	ACBD7	1994	2626	2169
sgACBD7_9	ACBD7	460	975	791
sgACE_1	ACE	78	277	87
sgACE_10	ACE	1313	1614	1043
sgACE_2	ACE	823	928	889
sgACE_3	ACE	1766	2310	1924
sgACE_4	ACE	618	683	401
sgACE_5	ACE	466	711	374
sgACE_6	ACE	786	814	791
sgACE_7	ACE	1185	1196	1085
sgACE_8	ACE	1048	819	768
sgACE_9	ACE	1668	1933	2472
sgACE2_1	ACE2	387	764	622
sgACE2_10	ACE2	764	787	685
sgACE2_2	ACE2	384	648	660
sgACE2_3	ACE2	1662	2100	2394
sgACE2_4	ACE2	967	1103	1573
sgACE2_5	ACE2	1064	976	1045
sgACE2_6	ACE2	137	69	132
sgACE2_7	ACE2	112	75	48
sgACE2_8	ACE2	182	134	730
sgACE2_9	ACE2	1150	1702	1707
sgACER1_1	ACER1	145	19	76
sgACER1_10	ACER1	1407	1443	1034
sgACER1_2	ACER1	976	1361	1386
sgACER1_3	ACER1	608	420	647
sgACER1_4	ACER1	279	355	80
sgACER1_5	ACER1	552	487	372
sgACER1_6	ACER1	509	433	571
sgACER1_7	ACER1	18	6	113
sgACER1_8	ACER1	431	303	299
sgACER1_9	ACER1	699	889	1157
sgACER2_1	ACER2	1262	1662	761
sgACER2_10	ACER2	1442	1533	1269
sgACER2_2	ACER2	472	587	628
sgACER2_3	ACER2	1851	2288	2928
sgACER2_4	ACER2	561	462	723
sgACER2_5	ACER2	1042	1327	1265
sgACER2_6	ACER2	1056	1117	1745
sgACER2_7	ACER2	2016	1881	2262
sgACER2_8	ACER2	257	451	434
sgACER2_9	ACER2	1199	1862	1319
sgACER3_1	ACER3	1391	1601	1800
sgACER3_10	ACER3	911	889	819
sgACER3_2	ACER3	374	251	148
sgACER3_3	ACER3	255	209	731
sgACER3_4	ACER3	274	323	448
sgACER3_5	ACER3	311	499	612
sgACER3_6	ACER3	204	86	191
sgACER3_7	ACER3	846	1043	1877
sgACER3_8	ACER3	740	887	757
sgACER3_9	ACER3	1407	1780	3437
sgACHE_1	ACHE	555	848	616
sgACHE_10	ACHE	776	707	860
sgACHE_2	ACHE	1344	1754	1186
sgACHE_3	ACHE	353	320	220
sgACHE_4	ACHE	1529	1274	1746
sgACHE_5	ACHE	462	590	785
sgACHE_6	ACHE	1017	527	574
sgACHE_7	ACHE	882	1051	1006
sgACHE_8	ACHE	781	543	429
sgACHE_9	ACHE	1515	2196	1750
sgACLY_1	ACLY	735	518	251
sgACLY_10	ACLY	924	513	932
sgACLY_2	ACLY	412	189	338
sgACLY_3	ACLY	2663	1443	1378
sgACLY_4	ACLY	612	159	176
sgACLY_5	ACLY	527	201	104
sgACLY_6	ACLY	720	270	414
sgACLY_7	ACLY	471	328	328
sgACLY_8	ACLY	288	133	242
sgACLY_9	ACLY	233	46	143
sgACMSD_1	ACMSD	487	523	540
sgACMSD_10	ACMSD	346	599	554
sgACMSD_2	ACMSD	963	1756	1243
sgACMSD_3	ACMSD	297	409	508
sgACMSD_4	ACMSD	1050	1246	1099
sgACMSD_5	ACMSD	533	575	352
sgACMSD_6	ACMSD	703	981	881
sgACMSD_7	ACMSD	1615	1959	2038
sgACMSD_8	ACMSD	303	89	219
sgACMSD_9	ACMSD	504	224	200
sgACN9_1	ACN9	56	29	208
sgACN9_10	ACN9	3162	4518	3280
sgACN9_2	ACN9	567	351	1176
sgACN9_3	ACN9	195	229	206
sgACN9_4	ACN9	482	721	627
sgACN9_5	ACN9	640	907	1059
sgACN9_6	ACN9	228	611	427
sgACN9_7	ACN9	805	1150	929
sgACN9_8	ACN9	493	662	773
sgACN9_9	ACN9	129	163	220
sgACO1_1	ACO1	931	763	960
sgACO1_10	ACO1	631	726	537
sgACO1_2	ACO1	176	494	285
sgACO1_3	ACO1	688	764	816
sgACO1_4	ACO1	2085	2789	2345
sgACO1_5	ACO1	341	266	239
sgACO1_6	ACO1	500	499	879
sgACO1_7	ACO1	219	171	107
sgACO1_8	ACO1	89	15	146
sgACO1_9	ACO1	558	635	341
sgACO2_1	ACO2	407	71	135
sgACO2_10	ACO2	1088	579	536
sgACO2_2	ACO2	16	18	0
sgACO2_3	ACO2	269	109	74
sgACO2_4	ACO2	627	59	128
sgACO2_5	ACO2	592	676	659
sgACO2_6	ACO2	236	105	293
sgACO2_7	ACO2	315	93	57
sgACO2_8	ACO2	1120	388	303
sgACO2_9	ACO2	650	362	174
sgACOT1_1	ACOT1	1277	2181	2222
sgACOT1_10	ACOT1	673	830	499
sgACOT1_2	ACOT1	25	17	337
sgACOT1_3	ACOT1	192	245	229
sgACOT1_4	ACOT1	2017	3085	3547
sgACOT1_5	ACOT1	284	181	349
sgACOT1_6	ACOT1	1982	2890	2337
sgACOT1_7	ACOT1	2992	2241	2058
sgACOT1_8	ACOT1	717	1010	747
sgACOT1_9	ACOT1	1430	1572	865
sgACOT11_1	ACOT11	438	595	459
sgACOT11_10	ACOT11	495	425	388
sgACOT11_2	ACOT11	1487	1470	2154
sgACOT11_3	ACOT11	1530	1697	824
sgACOT11_4	ACOT11	886	819	812
sgACOT11_5	ACOT11	2907	1908	1764
sgACOT11_6	ACOT11	703	899	752
sgACOT11_7	ACOT11	1021	1074	1150
sgACOT11_8	ACOT11	2404	2236	2188
sgACOT11_9	ACOT11	1331	1224	1178
sgACOT12_1	ACOT12	1141	410	1461
sgACOT12_10	ACOT12	429	447	1110
sgACOT12_2	ACOT12	1622	1143	3109
sgACOT12_3	ACOT12	380	242	348
sgACOT12_4	ACOT12	934	1099	1297
sgACOT12_5	ACOT12	88	132	309
sgACOT12_6	ACOT12	2343	2097	3311
sgACOT12_7	ACOT12	1324	835	855
sgACOT12_8	ACOT12	2648	3751	5879
sgACOT12_9	ACOT12	1355	1652	1527
sgACOT13_1	ACOT13	322	710	535
sgACOT13_10	ACOT13	157	174	648
sgACOT13_2	ACOT13	444	497	334
sgACOT13_3	ACOT13	3534	3888	4381
sgACOT13_4	ACOT13	3176	3263	3202
sgACOT13_5	ACOT13	186	328	677
sgACOT13_6	ACOT13	1029	1408	1321
sgACOT13_7	ACOT13	713	721	430
sgACOT13_8	ACOT13	736	693	681
sgACOT13_9	ACOT13	495	618	351
sgACOT2_1	ACOT2	595	1454	889
sgACOT2_10	ACOT2	1715	1944	1647
sgACOT2_2	ACOT2	167	270	252
sgACOT2_3	ACOT2	1711	1868	1276
sgACOT2_4	ACOT2	1502	1695	1664
sgACOT2_5	ACOT2	418	951	871
sgACOT2_6	ACOT2	1576	1547	1395
sgACOT2_7	ACOT2	987	1562	1369
sgACOT2_8	ACOT2	584	374	410
sgACOT2_9	ACOT2	2014	2376	2198
sgACOT4_1	ACOT4	711	1223	1176
sgACOT4_10	ACOT4	386	600	640
sgACOT4_2	ACOT4	1656	1679	1445
sgACOT4_3	ACOT4	4971	3898	2827
sgACOT4_4	ACOT4	580	1054	743
sgACOT4_5	ACOT4	1543	1432	1426
sgACOT4_6	ACOT4	5129	5019	4821
sgACOT4_7	ACOT4	1120	1532	958
sgACOT4_8	ACOT4	349	603	373
sgACOT4_9	ACOT4	706	943	1713
sgACOT6_1	ACOT6	2659	2292	1969
sgACOT6_10	ACOT6	869	626	1210
sgACOT6_2	ACOT6	951	1437	1022
sgACOT6_3	ACOT6	1057	1125	1490
sgACOT6_4	ACOT6	246	140	931
sgACOT6_5	ACOT6	104	26	122
sgACOT6_6	ACOT6	1803	2171	4153
sgACOT6_7	ACOT6	525	1176	562
sgACOT6_8	ACOT6	1190	1722	1052
sgACOT6_9	ACOT6	719	816	861
sgACOT7_1	ACOT7	173	282	305
sgACOT7_10	ACOT7	1402	1709	2026
sgACOT7_2	ACOT7	547	806	679
sgACOT7_3	ACOT7	2020	2188	2596
sgACOT7_4	ACOT7	1884	2738	2280
sgACOT7_5	ACOT7	1425	1859	1479
sgACOT7_6	ACOT7	1808	910	1161
sgACOT7_7	ACOT7	1322	678	231
sgACOT7_8	ACOT7	443	690	292
sgACOT7_9	ACOT7	763	924	724
sgACOT8_1	ACOT8	552	653	653
sgACOT8_10	ACOT8	389	343	339
sgACOT8_2	ACOT8	1186	1641	1397
sgACOT8_3	ACOT8	46	151	77
sgACOT8_4	ACOT8	406	190	81
sgACOT8_5	ACOT8	1577	2171	2737
sgACOT8_6	ACOT8	868	742	889
sgACOT8_7	ACOT8	1061	1158	886
sgACOT8_8	ACOT8	914	858	713
sgACOT8_9	ACOT8	2718	3088	2938
sgACOT9_1	ACOT9	454	437	561
sgACOT9_10	ACOT9	1511	1323	1554
sgACOT9_2	ACOT9	1718	2034	2293
sgACOT9_3	ACOT9	1420	2148	1969
sgACOT9_4	ACOT9	958	852	1196
sgACOT9_5	ACOT9	327	285	284
sgACOT9_6	ACOT9	1833	2183	2450
sgACOT9_7	ACOT9	1724	2134	2060
sgACOT9_8	ACOT9	2173	1957	2759
sgACOT9_9	ACOT9	2233	2337	1754
sgACOX1_1	ACOX1	534	260	269
sgACOX1_10	ACOX1	843	463	423
sgACOX1_2	ACOX1	279	36	45
sgACOX1_3	ACOX1	843	725	822
sgACOX1_4	ACOX1	416	124	151
sgACOX1_5	ACOX1	885	314	347
sgACOX1_6	ACOX1	221	18	180
sgACOX1_7	ACOX1	790	454	701
sgACOX1_8	ACOX1	125	63	78
sgACOX1_9	ACOX1	259	113	778
sgACOX2_1	ACOX2	1017	933	1100
sgACOX2_10	ACOX2	209	580	343
sgACOX2_2	ACOX2	561	536	341
sgACOX2_3	ACOX2	1026	825	881
sgACOX2_4	ACOX2	913	1143	806
sgACOX2_5	ACOX2	257	405	157
sgACOX2_6	ACOX2	516	668	738
sgACOX2_7	ACOX2	848	836	1101
sgACOX2_8	ACOX2	505	667	381
sgACOX2_9	ACOX2	120	56	51
sgACOX3_1	ACOX3	151	82	142
sgACOX3_10	ACOX3	447	697	781
sgACOX3_2	ACOX3	180	69	71
sgACOX3_3	ACOX3	240	438	305
sgACOX3_4	ACOX3	235	361	300
sgACOX3_5	ACOX3	953	929	819
sgACOX3_6	ACOX3	48	123	35
sgACOX3_7	ACOX3	613	644	530
sgACOX3_8	ACOX3	391	133	131
sgACOX3_9	ACOX3	640	896	1177
sgACOXL_1	ACOXL	615	333	543
sgACOXL_10	ACOXL	488	561	198
sgACOXL_2	ACOXL	36	25	312
sgACOXL_3	ACOXL	948	1302	1145
sgACOXL_4	ACOXL	964	1081	958
sgACOXL_5	ACOXL	2486	2640	2897
sgACOXL_6	ACOXL	66	19	88
sgACOXL_7	ACOXL	483	551	380
sgACOXL_8	ACOXL	239	235	883
sgACOXL_9	ACOXL	882	569	517
sgACSBG1_1	ACSBG1	269	148	94
sgACSBG1_10	ACSBG1	478	400	370
sgACSBG1_2	ACSBG1	600	459	399
sgACSBG1_3	ACSBG1	1988	2291	1835
sgACSBG1_4	ACSBG1	247	263	340
sgACSBG1_5	ACSBG1	85	26	98
sgACSBG1_6	ACSBG1	190	202	103
sgACSBG1_7	ACSBG1	645	879	554
sgACSBG1_8	ACSBG1	165	214	148
sgACSBG1_9	ACSBG1	236	150	75
sgACSBG2_1	ACSBG2	1164	1010	1211
sgACSBG2_10	ACSBG2	954	1499	1457
sgACSBG2_2	ACSBG2	296	314	221
sgACSBG2_3	ACSBG2	1156	1225	1421
sgACSBG2_4	ACSBG2	422	546	527
sgACSBG2_5	ACSBG2	655	698	1224
sgACSBG2_6	ACSBG2	816	827	918
sgACSBG2_7	ACSBG2	434	414	256
sgACSBG2_8	ACSBG2	337	252	339
sgACSBG2_9	ACSBG2	474	483	554
sgACSF2_1	ACSF2	499	574	263
sgACSF2_10	ACSF2	1034	703	563
sgACSF2_2	ACSF2	39	0	0
sgACSF2_3	ACSF2	285	318	187
sgACSF2_4	ACSF2	871	1117	977
sgACSF2_5	ACSF2	267	374	422
sgACSF2_6	ACSF2	189	286	171
sgACSF2_7	ACSF2	225	104	169
sgACSF2_8	ACSF2	1136	782	693
sgACSF2_9	ACSF2	875	525	317
sgACSF3_1	ACSF3	799	715	562
sgACSF3_10	ACSF3	647	910	588
sgACSF3_2	ACSF3	538	761	477
sgACSF3_3	ACSF3	541	452	292
sgACSF3_4	ACSF3	213	137	107
sgACSF3_5	ACSF3	77	62	117
sgACSF3_6	ACSF3	549	590	538
sgACSF3_7	ACSF3	1276	915	871
sgACSF3_8	ACSF3	172	94	286
sgACSF3_9	ACSF3	177	138	60
sgACSL1_1	ACSL1	263	216	434
sgACSL1_10	ACSL1	704	712	780
sgACSL1_2	ACSL1	358	190	293
sgACSL1_3	ACSL1	939	923	1306
sgACSL1_4	ACSL1	290	290	337
sgACSL1_5	ACSL1	435	390	330
sgACSL1_6	ACSL1	937	688	422
sgACSL1_7	ACSL1	526	621	616
sgACSL1_8	ACSL1	699	609	658
sgACSL1_9	ACSL1	114	93	161
sgACSL3_1	ACSL3	413	282	269
sgACSL3_10	ACSL3	751	914	833
sgACSL3_2	ACSL3	340	251	252
sgACSL3_3	ACSL3	779	665	322
sgACSL3_4	ACSL3	970	716	733
sgACSL3_5	ACSL3	653	485	463
sgACSL3_6	ACSL3	1277	937	715
sgACSL3_7	ACSL3	905	1296	995
sgACSL3_8	ACSL3	135	157	58
sgACSL3_9	ACSL3	362	225	608
sgACSL4_1	ACSL4	1466	923	638
sgACSL4_10	ACSL4	67	80	55
sgACSL4_2	ACSL4	1465	814	681
sgACSL4_3	ACSL4	243	184	208
sgACSL4_4	ACSL4	323	269	79
sgACSL4_5	ACSL4	866	925	1002
sgACSL4_6	ACSL4	666	432	761
sgACSL4_7	ACSL4	1606	1504	1300
sgACSL4_8	ACSL4	1219	870	759
sgACSL4_9	ACSL4	1228	518	517
sgACSL5_1	ACSL5	249	203	187
sgACSL5_10	ACSL5	137	96	207
sgACSL5_2	ACSL5	1270	1617	1782
sgACSL5_3	ACSL5	620	537	799
sgACSL5_4	ACSL5	256	284	913
sgACSL5_5	ACSL5	213	405	409
sgACSL5_6	ACSL5	1051	721	642
sgACSL5_7	ACSL5	157	69	58
sgACSL5_8	ACSL5	1683	2015	2059
sgACSL5_9	ACSL5	486	729	612
sgACSL6_1	ACSL6	434	100	218
sgACSL6_10	ACSL6	296	461	233
sgACSL6_2	ACSL6	495	707	883
sgACSL6_3	ACSL6	710	871	613
sgACSL6_4	ACSL6	524	564	454
sgACSL6_5	ACSL6	777	1241	792
sgACSL6_6	ACSL6	307	432	208
sgACSL6_7	ACSL6	1006	884	711
sgACSL6_8	ACSL6	514	643	1030
sgACSL6_9	ACSL6	160	99	128
sgACSM1_1	ACSM1	247	211	261
sgACSM1_10	ACSM1	703	750	1350
sgACSM1_2	ACSM1	287	344	408
sgACSM1_3	ACSM1	632	308	486
sgACSM1_4	ACSM1	127	145	173
sgACSM1_5	ACSM1	457	661	331
sgACSM1_6	ACSM1	658	883	1012
sgACSM1_7	ACSM1	178	350	283
sgACSM1_8	ACSM1	310	295	414
sgACSM1_9	ACSM1	130	189	68
sgACSM2A_1	ACSM2A	122	212	293
sgACSM2A_10	ACSM2A	723	825	666
sgACSM2A_2	ACSM2A	1330	1632	1834
sgACSM2A_3	ACSM2A	1047	1317	1104
sgACSM2A_4	ACSM2A	115	282	305
sgACSM2A_5	ACSM2A	152	112	159
sgACSM2A_6	ACSM2A	320	216	218
sgACSM2A_7	ACSM2A	65	56	529
sgACSM2A_8	ACSM2A	1353	1184	1287
sgACSM2A_9	ACSM2A	363	536	459
sgACSM2B_1	ACSM2B	689	885	701
sgACSM2B_10	ACSM2B	1011	1348	861
sgACSM2B_2	ACSM2B	567	999	523
sgACSM2B_3	ACSM2B	1157	1889	1139
sgACSM2B_4	ACSM2B	2011	3682	2809
sgACSM2B_5	ACSM2B	576	418	509
sgACSM2B_6	ACSM2B	636	916	1062
sgACSM2B_7	ACSM2B	1567	1857	1769
sgACSM2B_8	ACSM2B	402	512	289
sgACSM2B_9	ACSM2B	1564	2229	2064
sgACSM3_1	ACSM3	810	655	934
sgACSM3_10	ACSM3	452	371	739
sgACSM3_2	ACSM3	324	196	160
sgACSM3_3	ACSM3	125	51	72
sgACSM3_4	ACSM3	378	422	686
sgACSM3_5	ACSM3	765	1360	1335
sgACSM3_6	ACSM3	242	296	359
sgACSM3_7	ACSM3	528	383	601
sgACSM3_8	ACSM3	50	26	133
sgACSM3_9	ACSM3	930	1595	1215
sgACSM4_1	ACSM4	985	1702	1767
sgACSM4_10	ACSM4	743	681	870
sgACSM4_2	ACSM4	176	421	297
sgACSM4_3	ACSM4	207	235	252
sgACSM4_4	ACSM4	611	667	1044
sgACSM4_5	ACSM4	401	160	139
sgACSM4_6	ACSM4	80	127	135
sgACSM4_7	ACSM4	481	543	677
sgACSM4_8	ACSM4	109	115	430
sgACSM4_9	ACSM4	305	331	308
sgACSM5_1	ACSM5	326	375	895
sgACSM5_10	ACSM5	522	522	673
sgACSM5_2	ACSM5	674	745	882
sgACSM5_3	ACSM5	1413	1098	971
sgACSM5_4	ACSM5	743	525	712
sgACSM5_5	ACSM5	66	276	87
sgACSM5_6	ACSM5	341	458	424
sgACSM5_7	ACSM5	1465	1262	1409
sgACSM5_8	ACSM5	207	466	223
sgACSM5_9	ACSM5	399	281	290
sgACSS1_1	ACSS1	582	1190	901
sgACSS1_10	ACSS1	1214	1277	1313
sgACSS1_2	ACSS1	997	787	586
sgACSS1_3	ACSS1	535	387	596
sgACSS1_4	ACSS1	517	880	899
sgACSS1_5	ACSS1	372	353	643
sgACSS1_6	ACSS1	103	239	229
sgACSS1_7	ACSS1	488	608	1116
sgACSS1_8	ACSS1	148	280	200
sgACSS1_9	ACSS1	618	694	810
sgACSS2_1	ACSS2	38	0	36
sgACSS2_10	ACSS2	1401	1703	1260
sgACSS2_2	ACSS2	483	724	630
sgACSS2_3	ACSS2	229	648	334
sgACSS2_4	ACSS2	798	667	1061
sgACSS2_5	ACSS2	352	551	457
sgACSS2_6	ACSS2	717	528	554
sgACSS2_7	ACSS2	714	758	704
sgACSS2_8	ACSS2	114	78	184
sgACSS2_9	ACSS2	621	913	665
sgACSS3_1	ACSS3	538	655	479
sgACSS3_10	ACSS3	851	1014	1047
sgACSS3_2	ACSS3	371	365	392
sgACSS3_3	ACSS3	455	918	458
sgACSS3_4	ACSS3	164	385	342
sgACSS3_5	ACSS3	697	821	924
sgACSS3_6	ACSS3	277	256	425
sgACSS3_7	ACSS3	342	628	421
sgACSS3_8	ACSS3	891	1257	864
sgACSS3_9	ACSS3	126	101	230
sgACVR1C_1	ACVR1C	1038	1474	987
sgACVR1C_10	ACVR1C	1145	1252	1232
sgACVR1C_2	ACVR1C	763	1035	1026
sgACVR1C_3	ACVR1C	353	792	602
sgACVR1C_4	ACVR1C	41	28	40
sgACVR1C_5	ACVR1C	1292	2320	2195
sgACVR1C_6	ACVR1C	1388	1299	2191
sgACVR1C_7	ACVR1C	1380	2217	1287
sgACVR1C_8	ACVR1C	942	1574	1272
sgACVR1C_9	ACVR1C	1317	1984	1931
sgACY1_1	ACY1	272	365	213
sgACY1_10	ACY1	807	1681	1443
sgACY1_2	ACY1	636	688	517
sgACY1_3	ACY1	494	302	210
sgACY1_4	ACY1	1504	1748	1478
sgACY1_5	ACY1	536	477	230
sgACY1_6	ACY1	459	371	662
sgACY1_7	ACY1	460	363	379
sgACY1_8	ACY1	426	351	235
sgACY1_9	ACY1	1037	1471	1028
sgACY3_1	ACY3	485	497	541
sgACY3_10	ACY3	681	1386	778
sgACY3_2	ACY3	1307	2071	1547
sgACY3_3	ACY3	954	1050	1141
sgACY3_4	ACY3	377	301	240
sgACY3_5	ACY3	727	880	750
sgACY3_6	ACY3	268	104	235
sgACY3_7	ACY3	899	1140	763
sgACY3_8	ACY3	1338	1468	1554
sgACY3_9	ACY3	370	476	497
sgACYP1_1	ACYP1	283	208	999
sgACYP1_10	ACYP1	2469	4280	3228
sgACYP1_2	ACYP1	441	669	575
sgACYP1_3	ACYP1	3504	3948	4839
sgACYP1_4	ACYP1	926	1117	741
sgACYP1_5	ACYP1	1523	2556	1688
sgACYP1_6	ACYP1	21	7	116
sgACYP1_7	ACYP1	2198	2226	2257
sgACYP1_8	ACYP1	1476	1985	1906
sgACYP1_9	ACYP1	1336	1582	1309
sgACYP2_1	ACYP2	1406	1581	1596
sgACYP2_10	ACYP2	1920	2419	2017
sgACYP2_2	ACYP2	1283	777	1114
sgACYP2_3	ACYP2	564	790	496
sgACYP2_4	ACYP2	137	154	1145
sgACYP2_5	ACYP2	100	10	62
sgACYP2_6	ACYP2	552	728	793
sgACYP2_7	ACYP2	875	877	2792
sgACYP2_8	ACYP2	1436	1900	1720
sgACYP2_9	ACYP2	506	1036	713
sgADA_1	ADA	1473	1579	1584
sgADA_10	ADA	600	755	1037
sgADA_2	ADA	447	918	702
sgADA_3	ADA	447	326	276
sgADA_4	ADA	679	664	791
sgADA_5	ADA	790	787	384
sgADA_6	ADA	958	1143	950
sgADA_7	ADA	285	458	219
sgADA_8	ADA	895	1443	1301
sgADA_9	ADA	194	376	201
sgADAD1_1	ADAD1	235	29	149
sgADAD1_10	ADAD1	283	561	779
sgADAD1_2	ADAD1	391	446	864
sgADAD1_3	ADAD1	389	912	848
sgADAD1_4	ADAD1	1003	775	900
sgADAD1_5	ADAD1	1285	1727	1302
sgADAD1_6	ADAD1	1893	3093	2858
sgADAD1_7	ADAD1	49	91	418
sgADAD1_8	ADAD1	195	454	281
sgADAD1_9	ADAD1	2075	2534	2272
sgADAD2_1	ADAD2	515	252	286
sgADAD2_10	ADAD2	110	87	83
sgADAD2_2	ADAD2	207	361	113
sgADAD2_3	ADAD2	420	211	153
sgADAD2_4	ADAD2	62	0	0
sgADAD2_5	ADAD2	1434	1329	1144
sgADAD2_6	ADAD2	443	451	467
sgADAD2_7	ADAD2	357	315	495
sgADAD2_8	ADAD2	512	546	301
sgADAD2_9	ADAD2	196	98	35
sgADAL_1	ADAL	581	326	788
sgADAL_10	ADAL	2622	2187	2376
sgADAL_2	ADAL	226	249	228
sgADAL_3	ADAL	737	802	780
sgADAL_4	ADAL	0	0	0
sgADAL_5	ADAL	437	564	322
sgADAL_6	ADAL	89	131	34
sgADAL_7	ADAL	1484	1431	1755
sgADAL_8	ADAL	595	1070	411
sgADAL_9	ADAL	961	1447	977
sgADC_1	ADC	974	778	1076
sgADC_10	ADC	37	19	22
sgADC_2	ADC	498	447	298
sgADC_3	ADC	2131	1461	1989
sgADC_4	ADC	422	556	760
sgADC_5	ADC	560	360	670
sgADC_6	ADC	154	212	68
sgADC_7	ADC	299	132	104
sgADC_8	ADC	1654	1396	1448
sgADC_9	ADC	305	180	320
sgADCK3_1	ADCK3	1301	699	818
sgADCK3_10	ADCK3	277	225	65
sgADCK3_2	ADCK3	889	978	1121
sgADCK3_3	ADCK3	441	106	168
sgADCK3_4	ADCK3	678	843	552
sgADCK3_5	ADCK3	281	306	435
sgADCK3_6	ADCK3	367	376	311
sgADCK3_7	ADCK3	667	893	677
sgADCK3_8	ADCK3	264	254	459
sgADCK3_9	ADCK3	818	656	477
sgADCY1_1	ADCY1	820	569	568
sgADCY1_10	ADCY1	699	837	1150
sgADCY1_2	ADCY1	58	15	55
sgADCY1_3	ADCY1	257	84	308
sgADCY1_4	ADCY1	1113	1217	811
sgADCY1_5	ADCY1	53	91	285
sgADCY1_6	ADCY1	412	77	128
sgADCY1_7	ADCY1	395	414	348
sgADCY1_8	ADCY1	584	1487	874
sgADCY1_9	ADCY1	452	516	442
sgADCY10_1	ADCY10	533	321	387
sgADCY10_10	ADCY10	150	200	354
sgADCY10_2	ADCY10	410	475	580
sgADCY10_3	ADCY10	386	531	318
sgADCY10_4	ADCY10	380	315	466
sgADCY10_5	ADCY10	531	483	538
sgADCY10_6	ADCY10	749	810	908
sgADCY10_7	ADCY10	1291	1196	1097
sgADCY10_8	ADCY10	519	903	561
sgADCY10_9	ADCY10	71	68	53
sgADCY2_1	ADCY2	734	1169	780
[truncated: 28,199 more rows]
