# Supplementary material for: Targeting PIKfyve-driven lipid homeostasis as a metabolic vulnerability in pancreatic cancer
Source: bioRxiv. 2024 Mar 20:2024.03.18.585580. Preprint. [Version 1] doi: 10.1101/2024.03.18.585580 (PMC10983929; doi:10.1101/2024.03.18.585580)
Supplement: Supplement 4 — Supplementary Table 3: Processed data in transcripts per million (TPM) for RNA-seq experiment. [file media-4.xlsx]

## Sheet: Supplementary_Table_3
	gene_id	gene_name	7940B_DMSO_8hr_1	7940B_DMSO_8hr_2	7940B_AP25nM_8hr_1	7940B_AP25nM_8hr_2	7940B_ESK250nM_8hr_1	7940B_ESK250nM_8hr_2
ENSMUSG00000000001.4	ENSMUSG00000000001.4	Gnai3	118.163	122.534	119.714	121.526	133.428	133.785
ENSMUSG00000000003.15	ENSMUSG00000000003.15	Pbsn	0	0	0	0	0	0
ENSMUSG00000020875.9	ENSMUSG00000020875.9	Hoxb9	0	0.0351964	0.228305	0	0	0
ENSMUSG00000000028.15	ENSMUSG00000000028.15	Cdc45	42.41	42.2167	41.383	41.749	43.2526	42.9424
ENSMUSG00000048583.16	ENSMUSG00000048583.16	Igf2	0	0.12397	0.0335867	0.0200996	0.0906442	0
ENSMUSG00000000049.11	ENSMUSG00000000049.11	Apoh	0	0	0	0.136658	0	0.069291
ENSMUSG00000000058.6	ENSMUSG00000000058.6	Cav2	115.422	119.183	127.46	134.969	135.251	138.764
ENSMUSG00000000078.7	ENSMUSG00000000078.7	Klf6	105.438	107.12	114.864	117.483	114.06	111.643
ENSMUSG00000000085.16	ENSMUSG00000000085.16	Scmh1	6.81487	6.56152	6.44547	5.34435	7.37814	6.95831
ENSMUSG00000000088.7	ENSMUSG00000000088.7	Cox5a	246.095	236.267	268.701	266.445	256.61	269.725
ENSMUSG00000061689.15	ENSMUSG00000061689.15	Dlgap4	53.0986	56.2645	49.3286	52.2641	44.2492	43.8814
ENSMUSG00000000093.6	ENSMUSG00000000093.6	Tbx2	0.588456	0.635456	0.54324	0.587619	0.65924	0.65553
ENSMUSG00000000094.12	ENSMUSG00000000094.12	Tbx4	0.0480372	0	0	0	0.0213013	0
ENSMUSG00000055022.14	ENSMUSG00000055022.14	Cntn1	0	0	0	0	0	0
ENSMUSG00000000120.6	ENSMUSG00000000120.6	Ngfr	0	0.0231189	0.0187782	0.0645143	0.0176474	0.0218854
ENSMUSG00000000125.5	ENSMUSG00000000125.5	Wnt3	0	0	0	0	0	0
ENSMUSG00000000126.11	ENSMUSG00000000126.11	Wnt9a	0.141491	0.232864	0.415317	0.215245	0.14137	0.0873178
ENSMUSG00000000127.15	ENSMUSG00000000127.15	Fer	21.6092	19.5425	22.6052	24.0175	24.8242	24.0009
ENSMUSG00000020152.7	ENSMUSG00000020152.7	Actr2	169.319	171.935	173.721	178.805	180.384	180.067
ENSMUSG00000020333.17	ENSMUSG00000020333.17	Acsl6	3.00651	3.3101	1.92129	2.21293	2.57248	2.8228
ENSMUSG00000000149.10	ENSMUSG00000000149.10	Gna12	37.3136	36.8162	36.4223	34.3741	35.7576	36.4692
ENSMUSG00000000157.16	ENSMUSG00000000157.16	Itgb2l	0	0	0	0	0	0
ENSMUSG00000000159.16	ENSMUSG00000000159.16	Igsf5	0.864848	0.454253	0.358301	0.448276	0.629324	1.07955
ENSMUSG00000000167.14	ENSMUSG00000000167.14	Pih1d2	5.49309	3.81388	5.45313	5.87054	3.99645	6.00308
ENSMUSG00000000171.5	ENSMUSG00000000171.5	Sdhd	98.1197	103.33	100.97	106.506	112.085	107.274
ENSMUSG00000000182.9	ENSMUSG00000000182.9	Fgf23	0.275037	0.180922	0.219955	0.375565	0.137147	0.253911
ENSMUSG00000000183.6	ENSMUSG00000000183.6	Fgf6	0.0995606	0.147199	0.106061	0.196701	0.136934	0.153771
ENSMUSG00000000184.12	ENSMUSG00000000184.12	Ccnd2	163.521	160.864	161.754	157.186	154.889	171.402
ENSMUSG00000035385.5	ENSMUSG00000035385.5	Ccl2	30.4095	28.2666	52.5445	49.2255	61.9895	67.155
ENSMUSG00000035352.3	ENSMUSG00000035352.3	Ccl12	0	0	0	0	0	0
ENSMUSG00000062661.6	ENSMUSG00000062661.6	Ncs1	52.6735	49.449	49.8062	45.8083	44.0233	42.6848
ENSMUSG00000000197.8	ENSMUSG00000000197.8	Nalcn	0.00907498	0.0104559	0	0.0193575	0.0238258	0.0294477
ENSMUSG00000000202.9	ENSMUSG00000000202.9	Btbd17	0	0	0	0	0	0
ENSMUSG00000000204.16	ENSMUSG00000000204.16	Slfn4	0.194503	0.447816	0.0725919	0.41317	0.339473	0.293303
ENSMUSG00000000214.11	ENSMUSG00000000214.11	Th	0.158138	0.272752	0.441317	0.0835146	0.206216	0.50813
ENSMUSG00000000215.11	ENSMUSG00000000215.11	Ins2	0	0	0	0	0	0
ENSMUSG00000000216.8	ENSMUSG00000000216.8	Scnn1g	0	0	0	0	0	0
ENSMUSG00000000247.11	ENSMUSG00000000247.11	Lhx2	0	0	0	0	0	0
ENSMUSG00000000248.16	ENSMUSG00000000248.16	Clec2g	0.123005	0.192752	0.107164	0.0305191	0.106492	0.392827
ENSMUSG00000000253.13	ENSMUSG00000000253.13	Gmpr	9.90403	9.17839	8.62344	7.29105	9.46873	7.70841
ENSMUSG00000026535.9	ENSMUSG00000026535.9	Ifi202b	0	0	0	0	0	0
ENSMUSG00000038257.9	ENSMUSG00000038257.9	Glra3	0	0	0	0	0	0
ENSMUSG00000000275.16	ENSMUSG00000000275.16	Trim25	38.6105	36.7217	36.6523	36.9316	35.3902	35.3241
ENSMUSG00000000276.11	ENSMUSG00000000276.11	Dgke	9.09824	9.4471	8.3125	9.90651	9.93338	9.13531
ENSMUSG00000000278.10	ENSMUSG00000000278.10	Scpep1	104.741	109.569	136.951	141.019	139.145	135.134
ENSMUSG00000000282.12	ENSMUSG00000000282.12	Mnt	14.7772	15.273	18.3149	17.2763	18.3668	19.0856
ENSMUSG00000000290.13	ENSMUSG00000000290.13	Itgb2	0.410938	0.157386	1.12494	0.638472	0.527234	0.809314
ENSMUSG00000000295.13	ENSMUSG00000000295.13	Hddc2	46.3244	49.0627	47.1345	45.079	48.3758	43.3005
ENSMUSG00000000296.8	ENSMUSG00000000296.8	Tpd52l1	55.5857	59.5057	52.0053	55.6285	50.4361	52.5207
ENSMUSG00000000301.16	ENSMUSG00000000301.16	Pemt	8.51203	11.4306	7.77691	6.56805	8.28073	7.74493
ENSMUSG00000000303.12	ENSMUSG00000000303.12	Cdh1	154.229	150.206	145.946	142.445	150.28	148.889
ENSMUSG00000000305.12	ENSMUSG00000000305.12	Cdh4	0.327085	0.583339	0.236134	0.134191	0.220747	0.487344
ENSMUSG00000000308.14	ENSMUSG00000000308.14	Ckmt1	0.723747	0.388705	0.375492	0.209046	0.429188	0.10599
ENSMUSG00000000317.11	ENSMUSG00000000317.11	Bcl6b	0.318543	0.298107	0.0930122	0.377761	0.121837	0.193514
ENSMUSG00000000318.16	ENSMUSG00000000318.16	Clec10a	0.175259	0.170039	0.763329	0.563237	0.530465	0.117354
ENSMUSG00000000320.10	ENSMUSG00000000320.10	Alox12	0.809017	0.594183	0.867118	0.495399	0.692637	0.863195
ENSMUSG00000000326.13	ENSMUSG00000000326.13	Comt	74.4153	66.2054	66.0928	69.1895	71.0119	67.6832
ENSMUSG00000020676.2	ENSMUSG00000020676.2	Ccl11	0.508545	0.334205	0.540909	0.230406	0.442373	1.01247
ENSMUSG00000000339.14	ENSMUSG00000000339.14	Rtca	65.6588	69.4501	66.5466	65.8195	69.8568	67.3928
ENSMUSG00000000340.10	ENSMUSG00000000340.10	Dbt	14.0847	13.0875	13.7283	14.6337	13.1328	15.0256
ENSMUSG00000000346.9	ENSMUSG00000000346.9	Dazap2	109.858	109.995	118.914	118.382	119.201	119.878
ENSMUSG00000000355.13	ENSMUSG00000000355.13	Mcts1	50.8243	51.1022	54.3912	52.8593	57.0628	61.9014
ENSMUSG00000000359.3	ENSMUSG00000000359.3	Rem1	0	0	0	0	0	0
ENSMUSG00000000374.8	ENSMUSG00000000374.8	Trappc10	22.3186	23.1258	24.3342	23.2235	23.3957	22.2478
ENSMUSG00000000378.15	ENSMUSG00000000378.15	Ccm2	64.7119	66.6645	56.4451	56.7541	59.2132	59.3641
ENSMUSG00000000384.15	ENSMUSG00000000384.15	Tbrg4	89.8267	93.0631	88.9653	91.7873	81.007	91.0818
ENSMUSG00000000385.8	ENSMUSG00000000385.8	Tmprss2	11.6547	11.8865	18.7662	20.1973	19.442	22.6717
ENSMUSG00000000392.17	ENSMUSG00000000392.17	Fap	0	0	0	0	0	0
ENSMUSG00000000402.2	ENSMUSG00000000402.2	Egfl6	0.532769	0.761319	0.63635	1.02383	0.616023	0.726013
ENSMUSG00000000411.7	ENSMUSG00000000411.7	Tssk3	0	0	0	0	0	0
ENSMUSG00000000420.15	ENSMUSG00000000420.15	Galnt1	85.2239	87.6061	81.2916	79.7451	80.5059	81.5402
ENSMUSG00000000435.1	ENSMUSG00000000435.1	Myf5	0	0	0	0	0	0
ENSMUSG00000000439.9	ENSMUSG00000000439.9	Mkrn2	8.65013	8.77732	8.42932	8.34598	8.6179	8.56564
ENSMUSG00000000440.12	ENSMUSG00000000440.12	Pparg	56.7709	69.699	83.2045	83.8556	86.6588	91.3713
ENSMUSG00000000441.17	ENSMUSG00000000441.17	Raf1	53.817	50.8867	50.9379	51.1978	54.1828	57.7737
ENSMUSG00000028494.12	ENSMUSG00000028494.12	Plin2	115.717	118.054	148.37	141.397	154.98	153.231
ENSMUSG00000029231.15	ENSMUSG00000029231.15	Pdgfra	1.05777	1.59785	0.861755	1.11951	1.34825	0.671466
ENSMUSG00000000489.7	ENSMUSG00000000489.7	Pdgfb	29.9274	29.8807	30.0457	27.5088	30.9685	32.7384
ENSMUSG00000029730.16	ENSMUSG00000029730.16	Mcm7	249.293	248.638	228.395	232.631	226.707	241.001
ENSMUSG00000026315.13	ENSMUSG00000026315.13	Serpinb8	0.517675	0.444947	0.997868	0.929709	1.3409	1.39113
ENSMUSG00000000530.16	ENSMUSG00000000530.16	Acvrl1	0	0	0	0	0	0
ENSMUSG00000000531.5	ENSMUSG00000000531.5	Grasp	13.3644	12.4039	14.1003	13.2855	12.9009	14.7357
ENSMUSG00000000532.11	ENSMUSG00000000532.11	Acvr1b	11.9838	11.4307	12.5306	12.96	11.2981	12.1567
ENSMUSG00000074340.9	ENSMUSG00000074340.9	Ovgp1	1.15018	1.14393	1.2695	0.917842	0.730865	0.902615
ENSMUSG00000000562.5	ENSMUSG00000000562.5	Adora3	1.6938	2.32845	1.50164	2.10706	2.47137	1.9145
ENSMUSG00000000567.5	ENSMUSG00000000567.5	Sox9	16.0732	17.3921	19.6396	18.9918	19.1096	18.9921
ENSMUSG00000032050.18	ENSMUSG00000032050.18	Rdx	97.1761	89.8338	95.9988	91.5908	96.7512	100.686
ENSMUSG00000000581.8	ENSMUSG00000000581.8	C1d	23.886	28.7071	22.5305	25.5061	26.3895	24.7914
ENSMUSG00000000594.7	ENSMUSG00000000594.7	Gm2a	10.9654	10.3231	11.3726	11.1541	11.7491	11.7105
ENSMUSG00000000605.9	ENSMUSG00000000605.9	Clcn4	16.2043	16.114	17.8765	16.4355	16.4828	16.277
ENSMUSG00000000617.14	ENSMUSG00000000617.14	Grm6	0.0461564	0.035447	0.0287615	0.0327894	0.0134565	0.0166269
ENSMUSG00000044807.13	ENSMUSG00000044807.13	Zfp354c	1.36988	1.66807	1.19792	1.18152	1.49376	1.88947
ENSMUSG00000000627.15	ENSMUSG00000000627.15	Sema4f	0.313308	0.226788	0.323665	0.406115	0.232204	0.177704
ENSMUSG00000000628.10	ENSMUSG00000000628.10	Hk2	56.7705	60.0899	62.428	61.0382	56.1123	57.7999
ENSMUSG00000000631.20	ENSMUSG00000000631.20	Myo18a	104.173	106.839	102.813	109.197	121.112	116.503
ENSMUSG00000000632.13	ENSMUSG00000000632.13	Sez6	0.0167292	0.0192706	0	0	0	0
ENSMUSG00000029534.17	ENSMUSG00000029534.17	St7	11.8333	11.7963	11.8332	12.6091	10.6616	11.4467
ENSMUSG00000000673.9	ENSMUSG00000000673.9	Haao	0	0	0	0	0	0
ENSMUSG00000000682.7	ENSMUSG00000000682.7	Cd52	0	0	0	0	0	0
ENSMUSG00000000690.5	ENSMUSG00000000690.5	Hoxb6	0.67135	0.505956	0.381638	0.480566	0.230975	0.393292
ENSMUSG00000000693.10	ENSMUSG00000000693.10	Loxl3	0.613744	0.558153	0.377388	0.527912	0.466129	0.523572
ENSMUSG00000000701.8	ENSMUSG00000000701.8	Tcl1b5	0	0	0	0	0	0
ENSMUSG00000079007.4	ENSMUSG00000079007.4	Tcl1b4	0	0	0	0	0	0
ENSMUSG00000000708.14	ENSMUSG00000000708.14	Kat2b	18.6728	16.1076	20.0952	16.9107	19.331	20.627
ENSMUSG00000000711.3	ENSMUSG00000000711.3	Rab5b	28.1003	29.7574	29.8321	30.2124	29.4838	29.566
ENSMUSG00000000730.13	ENSMUSG00000000730.13	Dnmt3l	0	0	0	0	0	0
ENSMUSG00000000739.14	ENSMUSG00000000739.14	Sult5a1	1.31382	1.253	1.17497	1.52588	1.35179	1.616
ENSMUSG00000000740.12	ENSMUSG00000000740.12	Rpl13	2900.98	2817.68	2800.66	2719.2	2701.89	2705.82
ENSMUSG00000000743.9	ENSMUSG00000000743.9	Chmp1a	53.8562	49.5776	53.2886	56.0725	52.9513	54.1922
ENSMUSG00000000751.13	ENSMUSG00000000751.13	Rpa1	93.1554	92.0619	98.6696	99.7926	98.2505	101.54
ENSMUSG00000000753.15	ENSMUSG00000000753.15	Serpinf1	0.0388523	0	0	0	0.134907	0
ENSMUSG00000000759.14	ENSMUSG00000000759.14	Tubgcp3	37.1916	37.5966	36.0009	37.0827	37.8964	37.5697
ENSMUSG00000000766.18	ENSMUSG00000000766.18	Oprm1	0.26478	0.289949	0.187268	0.123058	0.0644069	0.155458
ENSMUSG00000000776.13	ENSMUSG00000000776.13	Polr3d	30.4845	29.6994	28.239	25.1446	26.1651	27.0677
ENSMUSG00000000787.12	ENSMUSG00000000787.12	Ddx3x	237.527	237.942	250.227	255.515	265.809	266.051
ENSMUSG00000000791.9	ENSMUSG00000000791.9	Il12rb1	0.0248443	0.299083	0.0464107	0.237953	0.0412643	0.178385
ENSMUSG00000000792.2	ENSMUSG00000000792.2	Slc5a5	0.39319	0.426201	0.324087	0.320053	0.303211	0.199742
ENSMUSG00000000794.9	ENSMUSG00000000794.9	Kcnn3	0.141065	0.189541	0.285506	0.100099	0.164377	0.253787
ENSMUSG00000000811.13	ENSMUSG00000000811.13	Txnrd3	10.621	10.4743	10.5853	11.3819	11.1192	11.3535
ENSMUSG00000000817.10	ENSMUSG00000000817.10	Fasl	0	0	0	0	0.0318393	0
ENSMUSG00000000827.18	ENSMUSG00000000827.18	Tpd52l2	61.2948	62.6826	65.5395	66.4905	58.9318	66.2972
ENSMUSG00000000861.15	ENSMUSG00000000861.15	Bcl11a	0.0113183	0.026201	0.0308113	0.0359173	0.0287849	0.0121831
ENSMUSG00000000869.12	ENSMUSG00000000869.12	Il4	0	0	0	0	0	0
ENSMUSG00000027490.17	ENSMUSG00000027490.17	E2f1	31.7577	29.8015	33.1972	31.2031	29.8759	31.1403
ENSMUSG00000027489.15	ENSMUSG00000027489.15	Necab3	2.1404	1.90263	1.65952	2.51999	1.88218	2.92615
ENSMUSG00000000876.11	ENSMUSG00000000876.11	Pxmp4	11.493	8.20519	10.3427	12.9108	12.6653	15.0061
ENSMUSG00000000881.12	ENSMUSG00000000881.12	Dlg3	7.52161	7.33689	6.97019	7.86403	7.46988	7.95107
ENSMUSG00000000889.8	ENSMUSG00000000889.8	Dbh	0	0	0	0	0	0
ENSMUSG00000000901.17	ENSMUSG00000000901.17	Mmp11	8.97245	7.93543	8.44032	7.84042	8.54439	9.08583
ENSMUSG00000000902.13	ENSMUSG00000000902.13	Smarcb1	50.0349	51.5076	52.85	48.6672	48.6155	50.3947
ENSMUSG00000000903.3	ENSMUSG00000000903.3	Vpreb3	0	0	0	0	0	0
ENSMUSG00000000915.15	ENSMUSG00000000915.15	Hip1r	16.4019	14.1725	13.9733	14.7385	14.2992	15.8396
ENSMUSG00000000916.15	ENSMUSG00000000916.15	Nsun5	20.8978	20.1413	20.6085	19.1918	19.1969	20.2643
ENSMUSG00000000934.9	ENSMUSG00000000934.9	Top1mt	17.788	16.2798	16.8769	17.9881	17.312	15.2753
ENSMUSG00000029844.9	ENSMUSG00000029844.9	Hoxa1	0.103068	0.123977	0	0.073026	0.0599885	0.0740577
ENSMUSG00000000958.10	ENSMUSG00000000958.10	Slc7a7	3.76732	3.86094	3.28166	2.94836	4.26487	4.1906
ENSMUSG00000000959.7	ENSMUSG00000000959.7	Oxa1l	30.5346	30.172	29.8847	29.2947	28.6305	27.5409
ENSMUSG00000000976.13	ENSMUSG00000000976.13	Heatr6	15.3841	14.8691	15.9547	15.3157	16.6796	16.6631
ENSMUSG00000000982.5	ENSMUSG00000000982.5	Ccl3	0	0	0	0	0	0
ENSMUSG00000000983.13	ENSMUSG00000000983.13	Wfdc18	0	0	0	0	0	0
ENSMUSG00000063558.4	ENSMUSG00000063558.4	Aox1	5.03698	5.0643	3.98387	4.36725	4.14496	4.59014
ENSMUSG00000032175.11	ENSMUSG00000032175.11	Tyk2	8.6412	9.28422	9.47765	9.26214	9.70294	10.5967
ENSMUSG00000001014.6	ENSMUSG00000001014.6	Icam4	0.930041	1.60418	0.803662	1.03963	0.968694	1.07939
ENSMUSG00000001016.12	ENSMUSG00000001016.12	Ilf2	148.414	146.93	140.753	140.414	152.172	148.486
ENSMUSG00000001017.15	ENSMUSG00000001017.15	Chtop	134.586	145.46	142.335	143.564	144.786	150.274
ENSMUSG00000001020.8	ENSMUSG00000001020.8	S100a4	446.011	462.128	433.73	454.592	439.833	460.87
ENSMUSG00000001021.13	ENSMUSG00000001021.13	S100a3	14.3166	13.7737	13.9266	16.841	12.6767	15.0052
ENSMUSG00000001023.10	ENSMUSG00000001023.10	S100a5	0.915724	1.39329	0.838489	0.628242	0.522773	0.638282
ENSMUSG00000001025.8	ENSMUSG00000001025.8	S100a6	8736.92	8911.98	9020.13	9074.21	9173.82	9180.1
ENSMUSG00000001029.15	ENSMUSG00000001029.15	Icam2	0	0.202605	0.326458	0.591714	0	0
ENSMUSG00000020715.9	ENSMUSG00000020715.9	Ern1	23.0299	24.2283	21.9533	24.6745	25.0034	23.6543
ENSMUSG00000001036.17	ENSMUSG00000001036.17	Epn2	59.0585	55.2421	53.4912	57.3938	55.0053	57.2347
ENSMUSG00000001052.15	ENSMUSG00000001052.15	Sec24b	69.9267	68.6346	63.982	63.3359	66.164	64.5876
ENSMUSG00000001053.15	ENSMUSG00000001053.15	N4bp3	11.1379	10.8578	10.2876	9.80439	10.9608	9.19966
ENSMUSG00000001054.9	ENSMUSG00000001054.9	Rmnd5b	18.8916	17.8107	22.7976	21.5813	23.5773	20.2395
ENSMUSG00000001065.15	ENSMUSG00000001065.15	Zfp276	9.64478	9.92981	10.2456	10.1549	9.27404	9.086
ENSMUSG00000029106.14	ENSMUSG00000029106.14	Add1	91.8732	94.03	93.4818	93.4808	92.3136	91.2668
ENSMUSG00000001082.12	ENSMUSG00000001082.12	Mfsd10	68.9799	60.7778	64.7148	73.877	59.6232	64.4008
ENSMUSG00000052783.16	ENSMUSG00000052783.16	Grk4	7.70061	6.38654	5.50216	6.07532	7.2313	6.78382
ENSMUSG00000074886.11	ENSMUSG00000074886.11	Grk6	68.7118	67.0137	57.4692	56.063	54.1106	53.0532
ENSMUSG00000001089.14	ENSMUSG00000001089.14	Luzp1	46.2811	44.4277	43.5966	44.623	42.8966	40.9694
ENSMUSG00000001095.5	ENSMUSG00000001095.5	Slc13a2	0.0285729	0	0	0	0.0249592	0
ENSMUSG00000001098.15	ENSMUSG00000001098.15	Kctd10	152.672	157.637	159.246	148.561	153.195	153.019
ENSMUSG00000020829.9	ENSMUSG00000020829.9	Slc46a1	3.24197	3.44533	3.52438	3.3692	3.42093	3.57036
ENSMUSG00000001100.10	ENSMUSG00000001100.10	Poldip2	68.4363	66.6441	67.2238	64.8956	71.5559	69.8613
ENSMUSG00000001103.7	ENSMUSG00000001103.7	Sebox	0	0	0	0	0	0
ENSMUSG00000001119.7	ENSMUSG00000001119.7	Col6a1	8.94313	9.07461	7.52879	7.98076	7.72246	7.69255
ENSMUSG00000001120.15	ENSMUSG00000001120.15	Pcbp3	5.74835	5.44232	5.61811	4.84241	4.72973	4.34852
ENSMUSG00000001127.12	ENSMUSG00000001127.12	Araf	52.07	50.7742	56.4622	51.6444	54.3904	54.8816
ENSMUSG00000001128.7	ENSMUSG00000001128.7	Cfp	4.90947	4.8872	6.60025	5.49223	6.86691	7.14069
ENSMUSG00000001138.13	ENSMUSG00000001138.13	Cnnm3	9.08122	9.59717	7.36758	7.30046	7.96483	6.95583
ENSMUSG00000079610.9	ENSMUSG00000079610.9	Ankrd39	7.27677	7.98607	6.98085	7.48075	8.67465	9.6775
ENSMUSG00000001151.10	ENSMUSG00000001151.10	Pcnt	18.9259	18.4425	18.5972	17.8087	18.3629	18.6937
ENSMUSG00000020241.13	ENSMUSG00000020241.13	Col6a2	4.48302	4.91601	3.91866	4.35078	4.01209	3.8716
ENSMUSG00000001155.13	ENSMUSG00000001155.13	Ftcd	0	0	0	0	0	0
ENSMUSG00000001156.9	ENSMUSG00000001156.9	Mxd1	5.2859	6.48944	7.77597	6.16468	5.8583	7.07883
ENSMUSG00000001157.13	ENSMUSG00000001157.13	Gmcl1	18.7779	21.4485	19.2107	19.6568	22.6938	21.2436
ENSMUSG00000001158.13	ENSMUSG00000001158.13	Snrnp27	79.3747	77.9483	72.6593	81.8101	82.1539	84.6158
ENSMUSG00000029994.17	ENSMUSG00000029994.17	Anxa4	282.685	284.219	285.284	284.838	281.053	296.23
ENSMUSG00000001173.15	ENSMUSG00000001173.15	Ocrl	27.6213	31.0459	32.5196	32.7744	35.8509	32.4185
ENSMUSG00000001175.15	ENSMUSG00000001175.15	Calm1	575.434	559.773	583.562	569.093	540.645	545.641
ENSMUSG00000022436.16	ENSMUSG00000022436.16	Sh3bp1	19.7504	19.962	17.9258	14.444	16.2566	17.0563
ENSMUSG00000001211.15	ENSMUSG00000001211.15	Agpat3	51.2126	43.8361	44.2864	40.5696	42.4779	45.0356
ENSMUSG00000053329.7	ENSMUSG00000053329.7	Gatd3a	16.6987	14.9477	14.8836	13.6276	16.6637	16.5934
ENSMUSG00000029130.12	ENSMUSG00000029130.12	Rnf32	1.96772	0.934225	0.970838	1.32711	1.34967	2.26597
ENSMUSG00000020651.8	ENSMUSG00000020651.8	Slc26a4	0.021938	0	0	0	0	0
ENSMUSG00000001225.12	ENSMUSG00000001225.12	Slc26a3	0	0	0	0	0	0.0251528
ENSMUSG00000001227.12	ENSMUSG00000001227.12	Sema6b	11.062	11.4124	10.4127	10.2736	10.0609	9.55223
ENSMUSG00000001228.14	ENSMUSG00000001228.14	Uhrf1	141.384	140.293	139.869	140.686	141.533	141.773
ENSMUSG00000001247.16	ENSMUSG00000001247.16	Lsr	52.8886	48.2181	47.1324	43.4155	46.1389	44.5074
ENSMUSG00000001248.15	ENSMUSG00000001248.15	Gramd1a	15.4806	14.1881	13.6011	13.8658	14.9396	15.1244
ENSMUSG00000001270.9	ENSMUSG00000001270.9	Ckb	1.10049	1.49672	1.58556	1.53838	1.83148	1.2911
ENSMUSG00000001300.16	ENSMUSG00000001300.16	Efnb2	87.8535	81.6393	66.7973	64.7741	68.0709	66.6531
ENSMUSG00000001280.13	ENSMUSG00000001280.13	Sp1	58.3164	67.6892	62.5003	59.9416	62.3301	60.492
ENSMUSG00000001281.10	ENSMUSG00000001281.10	Itgb7	7.18537	7.20803	6.50807	5.79074	6.48351	6.42096
ENSMUSG00000001285.12	ENSMUSG00000001285.12	Myg1	63.5354	57.9507	56.4206	55.4993	57.4339	53.9132
ENSMUSG00000001305.5	ENSMUSG00000001305.5	Rrp15	54.8338	56.5463	53.3195	52.8519	51.7345	46.5074
ENSMUSG00000001313.12	ENSMUSG00000001313.12	Rnd2	9.06868	9.57597	13.2254	12.3835	12.8774	11.1818
ENSMUSG00000001349.5	ENSMUSG00000001349.5	Cnn1	0.0966307	0	0	0	0	0
ENSMUSG00000001366.14	ENSMUSG00000001366.14	Fbxo9	14.3782	13.09	13.7629	14.0594	13.4529	13.0772
ENSMUSG00000001376.17	ENSMUSG00000001376.17	Vps50	24.6495	24.6334	29.056	30.5818	32.1977	31.0891
ENSMUSG00000117679.1	ENSMUSG00000117679.1	Apbb3	84.3286	57.4442	44.2944	70.4705	44.703	53.9547
ENSMUSG00000001380.7	ENSMUSG00000001380.7	Hars	101.611	100.069	99.2271	95.1084	101.837	105.685
ENSMUSG00000001383.9	ENSMUSG00000001383.9	Zmat2	32.4845	28.4335	29.5464	27.9166	31.2776	31.3492
ENSMUSG00000001403.13	ENSMUSG00000001403.13	Ube2c	436.407	428.342	437.11	428.179	438.014	432.506
ENSMUSG00000001415.10	ENSMUSG00000001415.10	Smg5	83.1669	82.103	81.0624	81.9672	82.8504	84.0884
ENSMUSG00000001416.13	ENSMUSG00000001416.13	Cct3	507.627	503.567	481.724	483.664	488.98	483.76
ENSMUSG00000001418.13	ENSMUSG00000001418.13	Glmp	152.901	157.066	201.621	214.495	222.218	212.524
ENSMUSG00000001419.17	ENSMUSG00000001419.17	Mef2d	60.0238	57.5476	59.6866	54.5831	52.6735	57.8568
ENSMUSG00000001420.13	ENSMUSG00000001420.13	Tmem79	10.8267	9.89069	11.0071	10.0777	7.75557	10.6921
ENSMUSG00000001424.14	ENSMUSG00000001424.14	Snd1	108.31	104.649	102.506	103.39	101.59	101.689
ENSMUSG00000001440.5	ENSMUSG00000001440.5	Kpnb1	318.375	317.672	343.446	323.963	335.164	337.362
ENSMUSG00000001441.13	ENSMUSG00000001441.13	Npepps	84.6137	87.5692	95.7475	94.9166	97.2549	99.2539
ENSMUSG00000001444.2	ENSMUSG00000001444.2	Tbx21	0	0	0	0	0.0241251	0
ENSMUSG00000001445.10	ENSMUSG00000001445.10	Mrpl10	57.531	57.2835	55.3093	61.1536	56.5284	58.0778
ENSMUSG00000022219.10	ENSMUSG00000022219.10	Cideb	1.95704	1.88822	1.52871	1.93799	1.48407	2.10081
ENSMUSG00000001467.5	ENSMUSG00000001467.5	Cyp51	54.0483	54.6013	118.979	121.743	106.238	109.342
ENSMUSG00000001473.7	ENSMUSG00000001473.7	Tubb6	164.678	173.626	168.523	166.561	188.274	185.444
ENSMUSG00000031967.15	ENSMUSG00000031967.15	Afg3l1	36.4883	36.366	35.8145	33.8159	35.2154	33.2216
ENSMUSG00000001482.15	ENSMUSG00000001482.15	Def8	54.521	49.4079	46.021	47.1509	50.4716	48.4717
ENSMUSG00000001494.6	ENSMUSG00000001494.6	Sost	0	0	0	0	0	0
ENSMUSG00000001496.15	ENSMUSG00000001496.15	Nkx2-1	0.0696366	0.177395	0.242201	0.300749	0.0482463	0.10009
ENSMUSG00000001497.18	ENSMUSG00000001497.18	Pax9	11.0153	10.728	9.58696	9.66954	9.78487	9.92269
ENSMUSG00000023186.14	ENSMUSG00000023186.14	Vwa5a	5.50315	5.39256	5.88577	4.68182	5.73382	5.91542
ENSMUSG00000001506.10	ENSMUSG00000001506.10	Col1a1	0.405867	0.480241	0.266667	0.385972	0.364727	0.438887
ENSMUSG00000001507.16	ENSMUSG00000001507.16	Itga3	236.397	236.148	214.288	199.171	202.185	201.162
ENSMUSG00000001518.12	ENSMUSG00000001518.12	Itfg2	20.3489	18.7622	18.64	17.9218	17.6002	18.5612
ENSMUSG00000001520.12	ENSMUSG00000001520.12	Nrip2	0.228915	0.258584	0.499283	0.517002	0.572456	0.960021
ENSMUSG00000001521.12	ENSMUSG00000001521.12	Tulp3	40.6316	35.2302	41.1718	41.43	40.1476	38.3129
ENSMUSG00000001524.14	ENSMUSG00000001524.14	Gtf2h4	31.3818	29.7307	29.1354	32.9337	31.1992	31.2843
ENSMUSG00000001525.10	ENSMUSG00000001525.10	Tubb5	1192.8	1165.89	1168.82	1148.44	1245.4	1232.87
ENSMUSG00000059714.13	ENSMUSG00000059714.13	Flot1	54.9858	54.0605	56.544	60.5395	56.3737	53.9186
ENSMUSG00000001542.7	ENSMUSG00000001542.7	Ell2	28.5512	33.1014	26.9177	18.1318	24.9986	22.7048
ENSMUSG00000001552.14	ENSMUSG00000001552.14	Jup	56.6673	55.8204	70.6868	68.6081	65.8364	67.1886
ENSMUSG00000001555.10	ENSMUSG00000001555.10	Fkbp10	67.025	63.7581	66.4626	65.8585	65.5124	63.8928
ENSMUSG00000001558.5	ENSMUSG00000001558.5	Klhl10	0.175897	0.32258	0.476668	0.400235	0.388292	0.262933
ENSMUSG00000001566.9	ENSMUSG00000001566.9	Mnx1	0.0348335	0.0401044	0.0325112	0.19732	0.0608197	0.0375411
ENSMUSG00000001569.10	ENSMUSG00000001569.10	Nom1	14.944	15.7207	14.7382	14.859	14.916	15.2487
ENSMUSG00000001576.15	ENSMUSG00000001576.15	Ergic1	218.742	212.391	212.534	209.573	203.345	197.03
ENSMUSG00000027680.15	ENSMUSG00000027680.15	Fxr1	209.309	205.27	201.746	197.997	212.138	205.413
ENSMUSG00000001583.13	ENSMUSG00000001583.13	Tnk1	0.384951	0.260163	0.573204	0.313791	0.528571	0.692478
ENSMUSG00000001588.12	ENSMUSG00000001588.12	Acap1	0	0	0.0517133	0.0883637	0.0967555	0.029871
ENSMUSG00000021070.6	ENSMUSG00000021070.6	Bdkrb2	0.0350694	0	0	0	0	0
ENSMUSG00000001622.15	ENSMUSG00000001622.15	Csn3	0.203625	0.326729	0.530629	0.944074	0.863652	0.852136
ENSMUSG00000001627.12	ENSMUSG00000001627.12	Ifrd1	197.867	213.033	305.943	322.241	317.013	323.216
ENSMUSG00000001630.13	ENSMUSG00000001630.13	Stk38l	19.9126	17.0931	19.9823	16.1499	20.3285	18.7965
ENSMUSG00000022484.7	ENSMUSG00000022484.7	Hoxc10	0	0	0	0	0	0
ENSMUSG00000001655.6	ENSMUSG00000001655.6	Hoxc13	0	0	0.0260984	0	0	0
ENSMUSG00000001656.3	ENSMUSG00000001656.3	Hoxc11	0	0	0	0	0	0.0749578
ENSMUSG00000001657.7	ENSMUSG00000001657.7	Hoxc8	0.152214	0.0783885	0.213186	0.182011	0.148433	0.125997
ENSMUSG00000036139.6	ENSMUSG00000036139.6	Hoxc9	0.404105	0.407799	0.483796	0.622114	0.584434	0.498546
ENSMUSG00000022485.3	ENSMUSG00000022485.3	Hoxc5	0.0463432	0.186808	0.0216457	0.0986593	0.101257	0.0250137
ENSMUSG00000001661.5	ENSMUSG00000001661.5	Hoxc6	0.552199	0.370738	0.386214	0.585922	0.481561	0.148547
ENSMUSG00000020196.10	ENSMUSG00000020196.10	Cabin1	23.3882	19.7581	21.1336	20.5154	21.4336	22.7543
ENSMUSG00000001663.10	ENSMUSG00000001663.10	Gstt1	0.306599	1.1558	1.21237	1.05283	1.07617	0.657002
ENSMUSG00000001665.11	ENSMUSG00000001665.11	Gstt3	9.89831	8.57803	9.24657	9.98914	9.65968	10.122
ENSMUSG00000001666.8	ENSMUSG00000001666.8	Ddt	21.7423	21.5361	21.2813	21.9373	21.8281	20.4378
ENSMUSG00000001670.13	ENSMUSG00000001670.13	Tat	0	0	0	0	0	0
ENSMUSG00000001672.14	ENSMUSG00000001672.14	Marveld3	0.973821	0.960119	0.635556	1.10165	0.613197	0.814745
ENSMUSG00000001674.11	ENSMUSG00000001674.11	Ddx18	110.323	107.282	103.778	102.306	101.453	103.562
ENSMUSG00000001707.8	ENSMUSG00000001707.8	Eef1e1	29.1818	30.1118	29.3586	26.8765	30.5849	28.0965
ENSMUSG00000001729.14	ENSMUSG00000001729.14	Akt1	237.191	236.744	230.746	220.018	223.116	221.843
ENSMUSG00000001739.14	ENSMUSG00000001739.14	Cldn15	0.499503	0.771605	0.521202	0.632923	0.649989	0.88256
ENSMUSG00000001741.12	ENSMUSG00000001741.12	Il16	0	0	0	0	0	0.0228255
ENSMUSG00000001750.16	ENSMUSG00000001750.16	Tcirg1	35.2938	38.0916	31.6418	29.3457	34.4641	39.1566
ENSMUSG00000001751.9	ENSMUSG00000001751.9	Naglu	7.44092	7.02769	10.1986	9.02705	9.19019	8.54823
ENSMUSG00000001755.12	ENSMUSG00000001755.12	Coasy	19.1379	20.2227	18.7422	18.6276	17.8759	17.1677
ENSMUSG00000022283.15	ENSMUSG00000022283.15	Pabpc1	1452.26	1435.15	1393.24	1328.52	1319.38	1289.47
ENSMUSG00000001761.7	ENSMUSG00000001761.7	Smo	47.9038	48.7453	43.067	42.1631	43.6225	43.3893
ENSMUSG00000001767.5	ENSMUSG00000001767.5	Crnkl1	33.2497	33.5977	33.6227	33.3102	33.4051	34.2455
ENSMUSG00000001773.14	ENSMUSG00000001773.14	Folh1	0	0	0	0	0	0
ENSMUSG00000001774.8	ENSMUSG00000001774.8	Chordc1	66.2206	51.9199	62.2012	55.6596	61.3693	58.7611
ENSMUSG00000043943.14	ENSMUSG00000043943.14	Naalad2	0	0	0	0	0	0
ENSMUSG00000001783.3	ENSMUSG00000001783.3	Rtcb	75.794	75.9767	73.5171	74.035	75.5501	73.383
ENSMUSG00000001785.13	ENSMUSG00000001785.13	Pwp1	41.0358	43.3618	39.1443	37.6246	42.6228	41.8426
ENSMUSG00000001794.13	ENSMUSG00000001794.13	Capns1	295.614	294.095	289.055	282.633	278.001	279.678
ENSMUSG00000030495.12	ENSMUSG00000030495.12	Slc7a10	0.0362561	0	0.0337956	0	0	0
ENSMUSG00000001815.15	ENSMUSG00000001815.15	Evx2	0	0	0	0	0	0
ENSMUSG00000001819.4	ENSMUSG00000001819.4	Hoxd13	0	0	0	0	0	0
ENSMUSG00000001823.5	ENSMUSG00000001823.5	Hoxd12	0	0.0311692	0	0	0	0
ENSMUSG00000001829.17	ENSMUSG00000001829.17	Clpb	20.654	21.6481	21.4974	21.9446	21.4459	20.5293
ENSMUSG00000001844.10	ENSMUSG00000001844.10	Zdhhc4	26.0436	27.6574	24.2632	25.7106	26.9284	23.8255
ENSMUSG00000001864.13	ENSMUSG00000001864.13	Aif1l	35.6894	38.1606	35.9245	35.0086	35.5958	33.9222
ENSMUSG00000001865.2	ENSMUSG00000001865.2	Cpa3	0	0	0	0	0	0
ENSMUSG00000001870.16	ENSMUSG00000001870.16	Ltbp1	72.9743	71.3985	61.0494	59.5045	60.2919	62.4819
ENSMUSG00000025139.14	ENSMUSG00000025139.14	Tollip	24.3983	25.1982	34.2235	33.3005	32.1911	33.6853
ENSMUSG00000020681.14	ENSMUSG00000020681.14	Ace	0.713172	0.691115	0.502802	0.666792	0.511084	0.555027
ENSMUSG00000001901.15	ENSMUSG00000001901.15	Kcnh6	0	0	0.0743626	0	0.0210841	0
ENSMUSG00000001909.16	ENSMUSG00000001909.16	Trmt1	116.875	111.554	111.056	115.436	121.159	118.723
ENSMUSG00000001910.5	ENSMUSG00000001910.5	Nacc1	158.2	150.831	151.526	151.077	150.708	144.607
ENSMUSG00000007209.4	ENSMUSG00000007209.4	Ceacam9	0	0	0	0	0	0
ENSMUSG00000001924.15	ENSMUSG00000001924.15	Uba1	282.821	280.282	276.908	265.637	266.808	262.314
ENSMUSG00000001942.8	ENSMUSG00000001942.8	Siae	3.9064	4.29187	4.43302	4.16582	4.3441	4.62667
ENSMUSG00000001943.8	ENSMUSG00000001943.8	Vsig2	0.0992332	0	0.626934	0.104523	0.172865	0.199514
ENSMUSG00000001946.14	ENSMUSG00000001946.14	Esam	1.09603	0.850997	1.24223	0.626336	0.525158	0.358261
ENSMUSG00000001948.10	ENSMUSG00000001948.10	Spa17	1.04073	0.875915	0.769084	1.45157	0.972533	0.964144
ENSMUSG00000025519.5	ENSMUSG00000025519.5	Tktl2	0	0	0	0	0	0
ENSMUSG00000001964.14	ENSMUSG00000001964.14	Emd	85.2301	83.7943	77.1448	76.4868	81.4353	82.5099
ENSMUSG00000078622.8	ENSMUSG00000078622.8	Ccdc47	125.399	122.992	112.419	103.842	115.424	115.023
ENSMUSG00000020700.11	ENSMUSG00000020700.11	Map3k3	35.292	35.3122	33.8108	33.1046	33.8561	35.9817
ENSMUSG00000001983.7	ENSMUSG00000001983.7	Taco1	12.9239	11.7732	12.6975	11.6435	11.5908	10.8237
ENSMUSG00000001988.9	ENSMUSG00000001988.9	Npas1	0	0	0	0	0	0.0388082
ENSMUSG00000001998.15	ENSMUSG00000001998.15	Ap4e1	14.3449	13.53	15.1086	16.5237	16.2632	17.137
ENSMUSG00000001999.15	ENSMUSG00000001999.15	Blvra	40.1415	44.0587	41.1035	45.2376	46.3387	49.8751
ENSMUSG00000002020.15	ENSMUSG00000002020.15	Ltbp2	1.3868	2.1797	1.48837	1.39255	0.995985	2.32108
ENSMUSG00000031385.14	ENSMUSG00000031385.14	Plxnb3	0	0	0.0403202	0.0344854	0.0188661	0.0816057
ENSMUSG00000002006.12	ENSMUSG00000002006.12	Pdzd4	1.11906	1.10255	0.981732	0.999245	0.949292	1.15356
ENSMUSG00000002007.5	ENSMUSG00000002007.5	Srpk3	0.0355653	0	0	0	0	0
ENSMUSG00000031378.14	ENSMUSG00000031378.14	Abcd1	6.74884	7.18765	8.19513	7.39629	8.08738	8.02495
ENSMUSG00000002012.13	ENSMUSG00000002012.13	Pnck	0	0	0.0443746	0.101818	0.0429244	0.103248
ENSMUSG00000002014.12	ENSMUSG00000002014.12	Ssr4	122.048	134.87	128.641	126.405	128.818	122.809
ENSMUSG00000002015.5	ENSMUSG00000002015.5	Bcap31	227.746	239.569	238.801	237.314	242.62	247.789
ENSMUSG00000002028.13	ENSMUSG00000002028.13	Kmt2a	24.2481	24.9839	28.4025	22.3867	24.8254	24.7521
ENSMUSG00000002031.13	ENSMUSG00000002031.13	Ift46	54.9567	54.5781	46.5791	58.6648	65.1061	60.6761
ENSMUSG00000002032.17	ENSMUSG00000002032.17	Tmem25	0.690437	0.950393	0.927666	0.61143	0.415905	0.473023
ENSMUSG00000002033.14	ENSMUSG00000002033.14	Cd3g	0	0	0	0	0	0.0835411
ENSMUSG00000002043.17	ENSMUSG00000002043.17	Trappc6a	16.4586	15.4584	16.0068	14.3492	13.6003	12.7626
ENSMUSG00000002052.6	ENSMUSG00000002052.6	Supt6	57.9387	57.117	53.9714	51.8006	56.3056	56.5224
ENSMUSG00000002058.13	ENSMUSG00000002058.13	Unc119	16.7699	18.0435	14.7966	14.5395	14.9893	17.2797
ENSMUSG00000002059.18	ENSMUSG00000002059.18	Rab34	92.9657	97.7702	100.461	96.8635	104.923	104.182
ENSMUSG00000002064.10	ENSMUSG00000002064.10	Sdf2	34.9582	34.1003	33.7357	34.1114	32.7366	31.7039
ENSMUSG00000002076.12	ENSMUSG00000002076.12	Hsf2bp	0.473236	0.484546	0.463758	0.738566	0.651698	0.486272
ENSMUSG00000002083.13	ENSMUSG00000002083.13	Bbc3	6.02153	8.36084	6.30953	6.83262	7.92802	9.21844
ENSMUSG00000002102.15	ENSMUSG00000002102.15	Psmc3	256.572	263.926	260.47	255.715	252.887	258.662
ENSMUSG00000002103.16	ENSMUSG00000002103.16	Acp2	21.7034	23.2194	24.7595	23.7025	20.9873	23.4794
ENSMUSG00000002107.18	ENSMUSG00000002107.18	Celf2	47.1705	47.7941	41.0156	55.0775	51.6307	54.0609
ENSMUSG00000002108.10	ENSMUSG00000002108.10	Nr1h3	9.20838	7.64309	9.34971	8.92029	8.84648	8.45468
ENSMUSG00000002111.8	ENSMUSG00000002111.8	Spi1	0.578865	0.221134	0.712201	0.22016	0.996462	0.186058
ENSMUSG00000002129.11	ENSMUSG00000002129.11	Sf3a1	51.3306	49.6809	49.6458	45.8672	48.4354	50.3199
ENSMUSG00000002190.13	ENSMUSG00000002190.13	Clgn	0	0	0	0	0	0
ENSMUSG00000002204.9	ENSMUSG00000002204.9	Napsa	0.0467667	0.0537914	0.17458	0.347258	0.285462	0.183866
ENSMUSG00000002205.16	ENSMUSG00000002205.16	Vrk3	23.6539	25.0236	22.2917	22.6686	23.9958	27.0921
ENSMUSG00000002210.11	ENSMUSG00000002210.11	Smg9	21.4878	20.2739	23.1923	19.3932	19.6741	22.7151
ENSMUSG00000046223.10	ENSMUSG00000046223.10	Plaur	161.44	156.706	125.91	119.271	119.608	118.334
ENSMUSG00000022111.9	ENSMUSG00000022111.9	Uchl3	91.7573	94.4918	92.438	96.7698	100.111	91.0186
ENSMUSG00000002221.11	ENSMUSG00000002221.11	Paxip1	20.8341	20.8701	20.5771	19.2864	20.3327	21.3492
ENSMUSG00000002222.14	ENSMUSG00000002222.14	Rmnd5a	20.0832	20.4128	18.0227	19.1363	20.2481	19.3738
ENSMUSG00000002227.15	ENSMUSG00000002227.15	Mov10	31.6713	31.4764	31.4569	30.7464	32.2645	31.9462
ENSMUSG00000002228.7	ENSMUSG00000002228.7	Ppm1j	1.21003	0.816498	0.73954	0.664494	0.509634	0.494174
ENSMUSG00000002233.13	ENSMUSG00000002233.13	Rhoc	218.02	221.973	229.19	223.645	211.884	213.419
ENSMUSG00000042599.8	ENSMUSG00000042599.8	Kdm7a	1.14872	1.17423	0.851633	0.866579	1.13078	0.884998
ENSMUSG00000002240.12	ENSMUSG00000002240.12	Prr27	0	0	0	0	0	0
ENSMUSG00000024220.14	ENSMUSG00000024220.14	Zfp523	13.0995	15.4065	11.7768	12.0021	12.0166	17.1365
ENSMUSG00000002250.16	ENSMUSG00000002250.16	Ppard	15.779	14.7687	15.3623	15.6189	15.8499	13.9354
ENSMUSG00000002257.8	ENSMUSG00000002257.8	Def6	4.26272	4.41399	6.07511	4.61054	4.80188	4.93843
ENSMUSG00000002266.17	ENSMUSG00000002266.17	Zim1	0.45324	0.807127	0.884078	0.756786	0.754934	0.842967
ENSMUSG00000002274.13	ENSMUSG00000002274.13	Metrn	33.0341	32.2041	31.9504	30.0882	32.1705	31.4953
ENSMUSG00000002280.11	ENSMUSG00000002280.11	Ciao3	15.6553	13.7544	16.6996	16.7298	16.6169	15.2611
ENSMUSG00000002289.16	ENSMUSG00000002289.16	Angptl4	22.9805	22.013	16.753	15.9606	16.4239	16.3901
ENSMUSG00000002297.16	ENSMUSG00000002297.16	Dbf4	93.1107	99.3946	98.413	99.1646	112.623	109.724
ENSMUSG00000002308.16	ENSMUSG00000002308.16	Cd320	27.4313	22.0812	24.0345	23.6019	27.4483	24.868
ENSMUSG00000022218.16	ENSMUSG00000022218.16	Tgm1	0.185015	0.143686	0.431434	0.0531093	0.149312	0.523025
ENSMUSG00000002320.15	ENSMUSG00000002320.15	Tm9sf1	39.2887	31.2802	37.6544	37.0164	36.7168	41.089
ENSMUSG00000002324.8	ENSMUSG00000002324.8	Rec8	0	0	0	0	0	0
ENSMUSG00000002326.6	ENSMUSG00000002326.6	Gmpr2	24.0116	19.9396	19.6078	19.7674	22.9121	20.3372
ENSMUSG00000022220.14	ENSMUSG00000022220.14	Adcy4	0	0.0223769	0.0178382	0	0	0
ENSMUSG00000002329.7	ENSMUSG00000002329.7	Mdp1	13.9377	13.5534	14.1043	12.4635	14.699	14.5277
ENSMUSG00000002332.16	ENSMUSG00000002332.16	Dhrs1	23.0184	22.5337	19.5087	20.4483	19.8494	20.1473
ENSMUSG00000002341.8	ENSMUSG00000002341.8	Ncan	0.415404	0.347599	0.323877	0.399416	0.466234	0.398447
ENSMUSG00000002342.17	ENSMUSG00000002342.17	Tmem161a	46.6931	50.4273	44.7623	50.8419	46.1126	52.556
ENSMUSG00000002345.18	ENSMUSG00000002345.18	Borcs8	50.5608	38.8498	46.3864	44.2157	46.6592	50.1559
ENSMUSG00000002365.10	ENSMUSG00000002365.10	Snx9	49.5068	47.7697	44.3761	44.7011	41.3969	41.0938
ENSMUSG00000024206.15	ENSMUSG00000024206.15	Rfx2	2.6531	1.8149	2.12314	2.99425	2.07812	2.51206
ENSMUSG00000002372.9	ENSMUSG00000002372.9	Ranbp3	88.0598	83.1133	79.268	76.1406	78.2855	78.7126
ENSMUSG00000002379.7	ENSMUSG00000002379.7	Ndufa11	124.4	124.108	121.366	120.816	126.394	121.608
ENSMUSG00000020622.17	ENSMUSG00000020622.17	Nt5c1b	0	0	0	0	0	0
ENSMUSG00000002384.2	ENSMUSG00000002384.2	Bmp8b	0.498317	0.642654	0.524644	0.429054	0.528197	0.549596
ENSMUSG00000002393.14	ENSMUSG00000002393.14	Nr2f6	53.7547	52.5943	50.5973	49.9141	47.9923	46.8499
ENSMUSG00000002396.8	ENSMUSG00000002396.8	Ocel1	3.09595	2.41688	3.32909	2.83905	2.82001	4.0371
ENSMUSG00000031820.9	ENSMUSG00000031820.9	Babam1	110.803	107.913	97.7369	98.6437	103.102	95.8835
ENSMUSG00000002413.15	ENSMUSG00000002413.15	Braf	18.8836	18.2202	17.3857	17.4503	18.2492	19.1311
ENSMUSG00000041420.18	ENSMUSG00000041420.18	Meis3	17.0214	13.0598	17.0595	16.1001	15.8312	16.1762
ENSMUSG00000002428.12	ENSMUSG00000002428.12	Hltf	15.609	14.8886	15.2104	16.3137	17.0454	17.4599
ENSMUSG00000054452.10	ENSMUSG00000054452.10	Tle5	234.209	234.415	233.252	216.79	222.178	215.154
ENSMUSG00000002455.14	ENSMUSG00000002455.14	Prpf6	70.325	67.9982	66.4831	66.8043	66.5298	68.0338
ENSMUSG00000002458.13	ENSMUSG00000002458.13	Rgs19	59.9173	65.2792	54.8663	60.8657	60.968	66.3058
ENSMUSG00000002459.17	ENSMUSG00000002459.17	Rgs20	4.15034	5.00584	3.25586	4.38418	4.07836	3.72329
ENSMUSG00000002475.16	ENSMUSG00000002475.16	Abhd3	0.0609794	0.284875	0.284011	0.387416	0.427186	0.0808061
ENSMUSG00000002477.5	ENSMUSG00000002477.5	Snrpd1	188.131	204.593	200.82	198.507	204.08	204.448
ENSMUSG00000002504.15	ENSMUSG00000002504.15	Slc9a3r2	15.6613	15.9307	15.4163	16.0732	17.5441	16.1464
ENSMUSG00000002489.16	ENSMUSG00000002489.16	Tiam1	4.78371	5.60575	7.37931	4.24766	5.35852	4.44005
ENSMUSG00000002524.17	ENSMUSG00000002524.17	Puf60	132.732	137.358	132.553	123.983	126.427	127.267
ENSMUSG00000022568.17	ENSMUSG00000022568.17	Scrib	61.8433	58.6978	60.9877	60.3777	63.1511	61.6507
ENSMUSG00000002550.16	ENSMUSG00000002550.16	Uck1	41.4693	38.8522	42.5765	37.4	39.8981	41.1055
ENSMUSG00000002565.16	ENSMUSG00000002565.16	Scin	1.59202	1.5077	0.98062	1.3783	1.41201	1.3782
ENSMUSG00000002580.7	ENSMUSG00000002580.7	Mien1	44.6708	48.5752	54.7666	55.9105	55.8729	56.4394
ENSMUSG00000002588.13	ENSMUSG00000002588.13	Pon1	0	0	0	0	0	0
ENSMUSG00000002602.16	ENSMUSG00000002602.16	Axl	365.511	356.914	369.969	347.466	369.525	372.709
ENSMUSG00000002603.15	ENSMUSG00000002603.15	Tgfb1	46.5489	42.2357	43.5144	41.7562	38.5781	38.9268
ENSMUSG00000002608.8	ENSMUSG00000002608.8	Ccdc97	28.8561	28.3492	28.9846	27.1704	28.2773	29.2674
ENSMUSG00000024045.6	ENSMUSG00000024045.6	Akap8	75.8911	71.3745	69.1897	70.1074	74.292	71.5674
ENSMUSG00000002633.4	ENSMUSG00000002633.4	Shh	0.309945	0.549166	0.489957	0.609023	0.35421	0.283084
ENSMUSG00000002635.11	ENSMUSG00000002635.11	Pdcd2l	16.556	19.3589	23.1379	21.8402	20.9857	22.6416
ENSMUSG00000002658.9	ENSMUSG00000002658.9	Gtf2f1	89.3211	92.2215	98.6988	96.119	97.0151	96.0793
ENSMUSG00000002660.8	ENSMUSG00000002660.8	Clpp	92.0851	92.5674	102.894	96.7037	97.3658	87.3423
ENSMUSG00000002661.14	ENSMUSG00000002661.14	Alkbh7	13.0801	15.9209	17.3615	16.5907	16.9973	20.2385
ENSMUSG00000002664.2	ENSMUSG00000002664.2	Pspn	0	0	0.450871	0	0	0.514646
ENSMUSG00000002679.14	ENSMUSG00000002679.14	Med6	39.3619	43.3361	39.6144	39.9358	39.5281	41.6934
ENSMUSG00000091803.7	ENSMUSG00000091803.7	Cox16	37.0796	38.2135	31.4527	42.0497	38.7152	38.4645
ENSMUSG00000002688.8	ENSMUSG00000002688.8	Prkd1	0.218935	0.357261	0.170495	0.233204	0.271198	0.236505
ENSMUSG00000002718.14	ENSMUSG00000002718.14	Cse1l	136.106	137.121	137.541	137.233	148.192	147.106
ENSMUSG00000002728.14	ENSMUSG00000002728.14	Naa20	97.3082	107.651	105.062	99.5953	104.247	106.137
ENSMUSG00000002731.6	ENSMUSG00000002731.6	Prkra	25.5637	26.1656	22.7938	22.5518	23.3538	27.3183
ENSMUSG00000002732.14	ENSMUSG00000002732.14	Fkbp7	18.1979	16.1909	10.5428	13.5026	13.0754	14.4238
ENSMUSG00000057897.14	ENSMUSG00000057897.14	Camk2b	4.88608	4.66813	2.30624	3.03288	3.5117	3.36377
ENSMUSG00000002741.9	ENSMUSG00000002741.9	Ykt6	63.7925	63.8597	64.6147	61.695	64.2671	63.9066
ENSMUSG00000002748.7	ENSMUSG00000002748.7	Baz1b	90.7074	91.0919	90.4397	88.0401	89.3989	91.6095
ENSMUSG00000063406.11	ENSMUSG00000063406.11	Tmed5	92.0623	83.5696	80.4894	82.4402	92.0254	91.5316
ENSMUSG00000059409.9	ENSMUSG00000059409.9	Ppp2r5d	100.926	100.039	103.183	101.84	107.49	108.716
ENSMUSG00000002763.16	ENSMUSG00000002763.16	Pex6	11.0134	10.8451	10.0934	10.4062	9.64574	9.10096
ENSMUSG00000002767.13	ENSMUSG00000002767.13	Mrpl2	67.3704	70.279	72.8631	67.1359	74.0029	67.9295
ENSMUSG00000002768.8	ENSMUSG00000002768.8	Mea1	93.3043	94.6346	89.1827	91.4309	87.8599	88.9998
ENSMUSG00000002769.9	ENSMUSG00000002769.9	Gnmt	0.230514	0.0883577	0.285958	0.24355	0.40088	0.493947
ENSMUSG00000002771.12	ENSMUSG00000002771.12	Grin2d	0.396652	0.609296	0.606833	0.538197	0.43116	0.36388
ENSMUSG00000030834.7	ENSMUSG00000030834.7	Abcc6	0.0131752	0.0758913	0.061584	0.0421312	0.0345771	0.0284852
ENSMUSG00000002778.14	ENSMUSG00000002778.14	Kdelr1	95.998	94.4652	83.1188	91.5423	91.3987	86.1162
ENSMUSG00000002803.14	ENSMUSG00000002803.14	Btbd6	10.0777	8.84135	10.1204	8.96037	8.19729	9.28073
ENSMUSG00000002804.4	ENSMUSG00000002804.4	Nudt14	46.3074	45.9336	42.8629	54.2526	47.5482	51.3637
ENSMUSG00000021319.7	ENSMUSG00000021319.7	Sfrp4	0.878349	0.77053	0.52077	0.578899	0.670944	0.636308
ENSMUSG00000002808.7	ENSMUSG00000002808.7	Epdr1	18.2568	19.3349	17.8091	19.0758	17.9737	19.2734
ENSMUSG00000002812.4	ENSMUSG00000002812.4	Flii	76.5637	69.9707	75.8273	72.9557	75.7169	77.2667
ENSMUSG00000002814.15	ENSMUSG00000002814.15	Top3a	15.0455	12.4438	13.2585	14.2598	13.3761	13.7477
ENSMUSG00000002825.8	ENSMUSG00000002825.8	Qtrt1	21.6564	24.7202	21.6696	23.4279	22.6908	23.3648
ENSMUSG00000002831.14	ENSMUSG00000002831.14	Plin4	2.91902	3.03712	6.48458	7.40667	6.71162	7.52391
ENSMUSG00000002833.11	ENSMUSG00000002833.11	Hdgfl2	57.8129	59.5776	61.0274	56.9731	58.3856	58.6193
ENSMUSG00000002835.9	ENSMUSG00000002835.9	Chaf1a	57.1618	54.5608	62.4081	58.5801	57.4123	60.8477
ENSMUSG00000002844.9	ENSMUSG00000002844.9	Adprh	14.687	14.046	13.1559	14.1672	13.1567	13.1172
ENSMUSG00000002845.14	ENSMUSG00000002845.14	Tmem39a	33.3068	29.5927	26.057	27.7565	28.3005	29.6289
ENSMUSG00000002846.9	ENSMUSG00000002846.9	Timmdc1	32.7729	30.9532	32.8786	32.7734	31.95	32.3989
ENSMUSG00000002847.7	ENSMUSG00000002847.7	Pla1a	1.39258	0.904405	1.26633	1.32797	1.30914	1.11586
ENSMUSG00000002885.14	ENSMUSG00000002885.14	Adgre5	35.3867	32.7595	25.8926	25.3218	26.7075	29.0568
ENSMUSG00000002897.5	ENSMUSG00000002897.5	Il17ra	5.47445	5.35817	5.34322	4.96603	5.4345	5.15975
ENSMUSG00000002900.16	ENSMUSG00000002900.16	Lamb1	74.7553	75.9456	60.5555	57.493	60.9749	61.7801
ENSMUSG00000002910.11	ENSMUSG00000002910.11	Arrdc2	3.14366	3.13151	5.38201	5.23733	3.70801	2.72107
ENSMUSG00000029925.13	ENSMUSG00000029925.13	Tbxas1	0.103774	0.0407381	0.147438	0.0550108	0.135673	0.111573
ENSMUSG00000002948.19	ENSMUSG00000002948.19	Map2k7	58.0531	50.1927	54.0638	55.861	55.8065	52.7242
ENSMUSG00000002949.15	ENSMUSG00000002949.15	Timm44	69.3315	68.7898	70.9744	67.2312	72.2283	75.6127
ENSMUSG00000030768.12	ENSMUSG00000030768.12	Disp1	11.9852	13.9253	14.4382	12.1201	13.2312	12.2077
ENSMUSG00000002957.11	ENSMUSG00000002957.11	Ap2a2	61.1086	57.8021	61.7707	60.6493	59.1076	59.8469
ENSMUSG00000002963.17	ENSMUSG00000002963.17	Pnkp	23.7539	23.2134	26.2628	24.2787	25.6682	26.546
ENSMUSG00000002968.9	ENSMUSG00000002968.9	Med25	42.1521	37.5739	35.2928	34.0865	36.9559	37.2506
ENSMUSG00000002980.14	ENSMUSG00000002980.14	Bcam	10.661	9.46834	10.0343	10.2237	9.38693	8.93076
ENSMUSG00000002985.16	ENSMUSG00000002985.16	Apoe	5.30668	4.59007	5.84242	4.21606	4.83171	7.38843
ENSMUSG00000074336.5	ENSMUSG00000074336.5	Apoc4	0	0	0	0.408768	0.169131	0
ENSMUSG00000002992.17	ENSMUSG00000002992.17	Apoc2	68.8244	60.8031	52.983	57.881	52.597	47.3129
ENSMUSG00000002997.15	ENSMUSG00000002997.15	Prkar2b	24.2443	22.2763	18.5725	20.0809	21.4086	19.1647
ENSMUSG00000052974.8	ENSMUSG00000052974.8	Cyp2f2	0	0	0	0	0	0
ENSMUSG00000003031.14	ENSMUSG00000003031.14	Cdkn1b	36.8382	38.9428	41.5212	40.8536	40.857	40.2605
ENSMUSG00000003033.15	ENSMUSG00000003033.15	Ap1m1	82.2673	82.6155	82.3564	90.2276	86.8088	86.5136
ENSMUSG00000003037.16	ENSMUSG00000003037.16	Rab8a	34.6073	34.4664	38.5981	37.9953	38.0172	37.7394
ENSMUSG00000003039.9	ENSMUSG00000003039.9	Fam32a	61.7721	64.8627	62.6911	61.8155	66.7801	65.6944
ENSMUSG00000003051.13	ENSMUSG00000003051.13	Elf3	12.7475	10.5776	13.9762	14.4625	14.787	15.6593
ENSMUSG00000003053.17	ENSMUSG00000003053.17	Cyp2c29	0	0	0	0	0	0
ENSMUSG00000003068.16	ENSMUSG00000003068.16	Stk11	69.1162	64.9364	64.6705	60.4705	62.7683	61.734
ENSMUSG00000003070.6	ENSMUSG00000003070.6	Efna2	2.3925	1.84904	2.53927	2.99619	2.66142	1.69592
ENSMUSG00000003072.15	ENSMUSG00000003072.15	Atp5d	208.968	210.632	201.856	200.381	200.012	194.164
ENSMUSG00000003099.11	ENSMUSG00000003099.11	Ppp5c	83.8879	82.2595	82.6993	74.1333	78.0853	77.5648
ENSMUSG00000024070.15	ENSMUSG00000024070.15	Prkd3	34.8488	37.1634	35.7271	35.7546	38.252	38.5081
ENSMUSG00000003119.14	ENSMUSG00000003119.14	Cdk12	56.2953	57.278	54.6626	55.3984	57.4191	56.6291
ENSMUSG00000003123.15	ENSMUSG00000003123.15	Lipe	3.23208	3.92269	3.25842	4.67932	5.45151	4.80694
ENSMUSG00000003135.15	ENSMUSG00000003135.15	Cnot11	20.2887	20.0821	19.3134	21.3978	19.4471	19.1489
ENSMUSG00000003154.15	ENSMUSG00000003154.15	Foxj2	12.5412	13.5234	15.082	16.6785	12.763	15.3623
ENSMUSG00000003200.10	ENSMUSG00000003200.10	Sh3gl1	57.7771	61.6831	59.9822	60.528	57.2454	61.2407
ENSMUSG00000003206.7	ENSMUSG00000003206.7	Ebi3	0	0.0771241	0.187286	0.283751	0.116713	0
ENSMUSG00000003184.15	ENSMUSG00000003184.15	Irf3	41.0397	42.2904	35.8917	33.1073	39.3949	38.3048
ENSMUSG00000003190.12	ENSMUSG00000003190.12	Bcl2l12	25.9856	24.6324	26.6394	24.9296	26.0751	29.4766
ENSMUSG00000003226.7	ENSMUSG00000003226.7	Ranbp2	60.4742	59.7874	59.3078	61.2878	62.5899	63.297
ENSMUSG00000003227.4	ENSMUSG00000003227.4	Edar	0	0	0	0	0	0
ENSMUSG00000003228.9	ENSMUSG00000003228.9	Grk5	1.57573	1.5612	1.53893	1.7392	1.39613	2.08434
ENSMUSG00000003233.12	ENSMUSG00000003233.12	Dvl3	37.0579	35.2227	33.789	34.6516	33.0419	32.5728
ENSMUSG00000003234.16	ENSMUSG00000003234.16	Abcf3	50.0383	41.725	47.3383	39.7771	49.1964	46.1925
ENSMUSG00000003235.13	ENSMUSG00000003235.13	Eif2b5	87.2573	90.8205	89.5761	93.8695	91.8902	91.9129
ENSMUSG00000021314.13	ENSMUSG00000021314.13	Amph	0	0	0	0	0	0
ENSMUSG00000020734.13	ENSMUSG00000020734.13	Grin2c	0	0	0	0	0	0
ENSMUSG00000003273.14	ENSMUSG00000003273.14	Car11	0.0458818	0.0528076	0.256724	0.0973693	0.280091	0.246858
ENSMUSG00000003282.9	ENSMUSG00000003282.9	Plag1	1.04719	1.39739	0.964995	1.33134	1.26345	1.06529
ENSMUSG00000003283.14	ENSMUSG00000003283.14	Hck	0	0	0	0	0	0.0994669
ENSMUSG00000003299.10	ENSMUSG00000003299.10	Mrpl4	42.3517	38.415	40.1473	39.4865	38.9568	37.9673
ENSMUSG00000032177.17	ENSMUSG00000032177.17	Pde4a	8.10407	8.72614	6.70183	6.69081	6.76375	7.56736
ENSMUSG00000003309.14	ENSMUSG00000003309.14	Ap1m2	0	0	0	0	0	0
ENSMUSG00000003316.14	ENSMUSG00000003316.14	Glg1	73.6321	75.1339	69.4264	71.0837	71.0292	72.0602
ENSMUSG00000061126.5	ENSMUSG00000061126.5	Cyp4f39	0	0	0	0	0	0
ENSMUSG00000048440.16	ENSMUSG00000048440.16	Cyp4f16	8.47612	7.67325	6.75548	7.21421	8.6022	7.98355
ENSMUSG00000020190.13	ENSMUSG00000020190.13	Mknk2	47.6538	47.4937	50.9127	49.136	51.0085	53.0343
ENSMUSG00000003344.14	ENSMUSG00000003344.14	Btbd2	12.0273	11.7814	10.9541	10.1764	11.2351	11.3454
ENSMUSG00000003346.14	ENSMUSG00000003346.14	Abhd17a	42.7329	41.1431	39.6025	41.5214	39.059	41.8911
ENSMUSG00000003348.10	ENSMUSG00000003348.10	Mob3a	21.5143	20.2181	17.5651	18.7317	18.0318	17.59
ENSMUSG00000003352.14	ENSMUSG00000003352.14	Cacnb3	57.9808	52.5758	50.7729	49.3777	46.8807	46.9484
ENSMUSG00000003354.6	ENSMUSG00000003354.6	Ccdc65	0.708318	0.429179	0.667753	0.594068	0.65076	1.0041
ENSMUSG00000003355.7	ENSMUSG00000003355.7	Fkbp11	47.6272	45.7423	41.5669	43.8706	42.3982	43.0573
ENSMUSG00000003360.15	ENSMUSG00000003360.15	Ddx23	109.454	107.919	109.582	106.612	112.542	111.796
ENSMUSG00000054855.13	ENSMUSG00000054855.13	Rnd1	23.9498	22.1381	21.7954	21.4868	22.9463	20.861
ENSMUSG00000020437.12	ENSMUSG00000020437.12	Myo1g	0.0405788	0.0934773	0.0379148	0.0432111	0.124161	0.507761
ENSMUSG00000020456.17	ENSMUSG00000020456.17	Ogdh	75.5045	73.6155	82.3568	86.3972	76.8487	78.5779
ENSMUSG00000003378.9	ENSMUSG00000003378.9	Grik5	14.7967	13.7859	13.6793	14.0297	14.4536	16.6729
ENSMUSG00000003379.7	ENSMUSG00000003379.7	Cd79a	0.151886	0.17479	0.141592	0.214745	0.0882659	0.0544433
ENSMUSG00000003402.14	ENSMUSG00000003402.14	Prkcsh	113.563	111.502	111.131	101.497	103.055	103.047
ENSMUSG00000003410.8	ENSMUSG00000003410.8	Elavl3	0.183297	0.32582	0.307612	0.254613	0.589903	0.337842
ENSMUSG00000003411.10	ENSMUSG00000003411.10	Rab3b	23.6486	23.806	26.0692	25.0853	25.9012	24.46
ENSMUSG00000003418.11	ENSMUSG00000003418.11	St8sia6	0.0338662	0	0.00791777	0	0.00740991	0.0183172
ENSMUSG00000003420.8	ENSMUSG00000003420.8	Fcgrt	0.766851	0.928748	3.19515	0.675753	0.8256	0.723674
ENSMUSG00000003421.13	ENSMUSG00000003421.13	Nosip	34.627	35.5665	33.224	35.1459	30.702	33.5571
ENSMUSG00000003429.11	ENSMUSG00000003429.11	Rps11	1905.57	1942.46	1927.81	1907.95	1922.52	1865.24
ENSMUSG00000003435.9	ENSMUSG00000003435.9	Supt5	81.5516	77.9739	77.8101	75.2791	75.433	79.4829
ENSMUSG00000003437.14	ENSMUSG00000003437.14	Paf1	39.6228	38.7833	37.6032	37.4027	37.7484	36.6819
ENSMUSG00000003444.8	ENSMUSG00000003444.8	Med29	28.7455	24.9229	24.0308	24.9445	25.3973	27.1978
ENSMUSG00000003452.15	ENSMUSG00000003452.15	Bicd1	16.2476	16.3507	14.1575	13.7581	14.5143	14.055
ENSMUSG00000003458.12	ENSMUSG00000003458.12	Ncstn	50.8585	49.1835	48.8617	50.9516	49.9404	50.134
ENSMUSG00000007122.11	ENSMUSG00000007122.11	Casq1	0.0384942	0	0	0.0817753	0.0335939	0.16586
ENSMUSG00000003469.9	ENSMUSG00000003469.9	Phyhip	0.0239239	0.0275526	0	0	0	0
ENSMUSG00000003476.16	ENSMUSG00000003476.16	Crhr2	0	0	0	0	0	0
ENSMUSG00000003477.5	ENSMUSG00000003477.5	Inmt	0	0	0	0	0	0
ENSMUSG00000029777.10	ENSMUSG00000029777.10	Gars	173.194	174.426	177.774	171.006	182.462	172.048
ENSMUSG00000003484.4	ENSMUSG00000003484.4	Cyp4f18	0	0	0	0	0	0
ENSMUSG00000031799.10	ENSMUSG00000031799.10	Tpm4	433.328	434.659	425.489	424.471	416.961	411.158
ENSMUSG00000003505.15	ENSMUSG00000003505.15	Psg18	0	0	0	0	0	0
ENSMUSG00000103088.1	ENSMUSG00000103088.1	Pcdhgb6	1.3247	1.52312	1.36403	1.7709	1.37322	1.63312
ENSMUSG00000003518.13	ENSMUSG00000003518.13	Dusp3	39.4295	45.2207	60.9599	59.358	53.4628	50.3481
ENSMUSG00000003526.12	ENSMUSG00000003526.12	Prodh	23.1856	21.2546	24.5203	23.4828	24.4975	22.7958
ENSMUSG00000003527.9	ENSMUSG00000003527.9	Ess2	19.1269	18.1943	20.0078	19.7417	20.1642	20.277
ENSMUSG00000003528.15	ENSMUSG00000003528.15	Slc25a1	81.1452	79.0689	106.865	107.374	100.999	99.6064
ENSMUSG00000003534.17	ENSMUSG00000003534.17	Ddr1	43.0427	40.6328	38.5779	38.179	36.007	39.286
ENSMUSG00000003541.6	ENSMUSG00000003541.6	Ier3	202.859	214.983	172.086	177.779	159.539	157.497
ENSMUSG00000003545.3	ENSMUSG00000003545.3	Fosb	9.64371	15.9357	5.23289	5.1884	5.02044	5.98722
ENSMUSG00000003546.10	ENSMUSG00000003546.10	Klc4	11.7151	10.7133	11.552	11.3522	12.766	13.4717
ENSMUSG00000030399.2	ENSMUSG00000030399.2	Ckm	1.54297	1.1318	1.23917	1.35371	1.46269	1.27691
ENSMUSG00000003549.9	ENSMUSG00000003549.9	Ercc1	32.8065	34.2097	30.7939	28.0616	28.2469	26.7776
ENSMUSG00000003559.8	ENSMUSG00000003559.8	As3mt	1.74046	2.28262	1.81372	2.01774	1.7301	1.69035
ENSMUSG00000031849.9	ENSMUSG00000031849.9	Comp	0	0	0.053264	0.0910087	0.0747415	0.0615302
ENSMUSG00000003573.15	ENSMUSG00000003573.15	Homer3	43.0495	40.2154	44.0151	44.6257	45.1	42.3597
ENSMUSG00000003581.14	ENSMUSG00000003581.14	Rnf215	9.61793	11.1318	10.812	9.33191	10.1126	10.6874
ENSMUSG00000003585.13	ENSMUSG00000003585.13	Sec14l2	2.00029	1.52573	1.81965	2.21128	2.02011	1.8501
ENSMUSG00000021253.7	ENSMUSG00000021253.7	Tgfb3	7.70295	7.253	6.47591	5.86243	5.62637	5.75291
ENSMUSG00000003604.14	ENSMUSG00000003604.14	Aven	27.221	36.6103	32.3719	33.0865	28.9888	31.6917
ENSMUSG00000057230.14	ENSMUSG00000057230.14	Aak1	48.6542	54.8842	48.8377	46.1892	51.395	53.3224
ENSMUSG00000003617.16	ENSMUSG00000003617.16	Cp	2.79523	3.06343	2.33379	3.339	3.65698	2.67009
ENSMUSG00000042476.12	ENSMUSG00000042476.12	Abcb4	0.779559	0.337034	0.500609	0.457002	0.553504	0.773292
ENSMUSG00000003623.4	ENSMUSG00000003623.4	Crot	27.3455	27.4927	31.7427	32.6649	34.1748	33.8577
ENSMUSG00000024002.18	ENSMUSG00000024002.18	Brd4	152.259	137.861	136.283	133.191	142.129	138.795
ENSMUSG00000003644.17	ENSMUSG00000003644.17	Rps6ka1	14.1349	13.9644	14.1861	14.8031	13.9984	14.8936
ENSMUSG00000003657.9	ENSMUSG00000003657.9	Calb2	0	0	0	0	0	0
ENSMUSG00000003662.10	ENSMUSG00000003662.10	Ciao1	32.2864	30.4847	32.887	33.5586	33.5076	34.4506
ENSMUSG00000003665.7	ENSMUSG00000003665.7	Has1	0.0334032	0	0.0311795	0.0355052	0	0.0360068
ENSMUSG00000003680.16	ENSMUSG00000003680.16	Taf6l	25.0002	24.1339	30.3824	28.124	30.0326	32.1528
ENSMUSG00000038508.7	ENSMUSG00000038508.7	Gdf15	4.80501	4.90779	11.6233	9.15563	11.8088	10.8515
ENSMUSG00000003721.14	ENSMUSG00000003721.14	Insig2	29.4347	33.0868	37.3591	41.8204	35.1401	34.3037
ENSMUSG00000032269.8	ENSMUSG00000032269.8	Htr3a	0	0	0	0	0	0
ENSMUSG00000003731.13	ENSMUSG00000003731.13	Kpna6	47.8898	48.5534	47.6609	45.5506	51.2664	50.0976
ENSMUSG00000003746.16	ENSMUSG00000003746.16	Man1a	9.62661	8.26232	12.013	11.8797	11.466	12.1062
ENSMUSG00000003752.9	ENSMUSG00000003752.9	Itpkc	5.46257	5.62441	5.47112	5.08952	5.49879	5.07216
ENSMUSG00000089832.8	ENSMUSG00000089832.8	Shkbp1	20.0375	19.8348	17.3964	19.4724	18.7558	20.7903
ENSMUSG00000003762.13	ENSMUSG00000003762.13	Coq8b	5.94055	6.3137	5.61971	6.07797	5.41068	6.33604
ENSMUSG00000025025.14	ENSMUSG00000025025.14	Mxi1	17.5846	17.8052	13.5702	15.9273	13.1844	12.9633
ENSMUSG00000003778.14	ENSMUSG00000003778.14	Brd8	52.639	54.5205	53.672	51.4565	54.6933	56.4576
ENSMUSG00000022842.18	ENSMUSG00000022842.18	Ece2	0.668637	0.346903	0.37921	0.297037	0.499615	0.256073
ENSMUSG00000003808.18	ENSMUSG00000003808.18	Farsa	105.622	102.189	99.8115	101.653	99.5371	100.23
ENSMUSG00000003809.14	ENSMUSG00000003809.14	Gcdh	18.8988	19.2391	18.2284	18.1406	17.5111	18.2957
ENSMUSG00000003810.13	ENSMUSG00000003810.13	Mast2	46.8072	45.7416	46.5697	46.3419	45.7383	45.6697
ENSMUSG00000003812.13	ENSMUSG00000003812.13	Dnase2a	16.2902	15.8202	23.6228	22.9876	25.1253	23.5884
ENSMUSG00000003813.15	ENSMUSG00000003813.15	Rad23a	105.556	97.914	102.307	97.0786	98.2778	103.515
ENSMUSG00000003814.8	ENSMUSG00000003814.8	Calr	561.8	570.674	618.445	584.836	567.924	573.434
ENSMUSG00000003848.14	ENSMUSG00000003848.14	Nob1	82.1408	78.9556	72.0239	72.8098	72.8277	69.4774
ENSMUSG00000003849.8	ENSMUSG00000003849.8	Nqo1	6.76556	7.02955	5.7392	5.38332	6.35022	5.45927
ENSMUSG00000003863.18	ENSMUSG00000003863.18	Ppfia3	0.679846	0.671776	0.882595	0.855672	0.658076	0.622962
ENSMUSG00000003865.16	ENSMUSG00000003865.16	Gys1	20.9185	20.1052	21.6803	23.1095	21.6117	22.0706
ENSMUSG00000003872.9	ENSMUSG00000003872.9	Lin7b	0.121572	0	0.789154	0.510634	0.421063	0.258887
ENSMUSG00000003882.5	ENSMUSG00000003882.5	Il7r	0.0719964	0.212924	0.11477	0.0452262	0.285802	0.275349
ENSMUSG00000003934.5	ENSMUSG00000003934.5	Efnb3	1.62766	2.09381	1.57996	1.32791	1.42281	1.71191
ENSMUSG00000003948.17	ENSMUSG00000003948.17	Mmd	50.9891	52.4932	40.8295	43.4546	44.0632	41.3692
ENSMUSG00000003949.16	ENSMUSG00000003949.16	Hlf	0.2888	0.539804	0.183612	0.0985309	0.121288	0.166221
ENSMUSG00000022905.12	ENSMUSG00000022905.12	Kpna1	40.7792	37.5434	42.5962	38.8927	39.0014	34.537
ENSMUSG00000042156.16	ENSMUSG00000042156.16	Dzip1	0	0.05609	0.0303395	0.0691732	0	0.0350762
ENSMUSG00000003955.8	ENSMUSG00000003955.8	Fam162a	100.007	96.9961	103.06	105.309	103.638	97.5641
ENSMUSG00000003970.9	ENSMUSG00000003970.9	Rpl8	2985.89	2940.41	2887.83	2831.96	2832.32	2771.64
ENSMUSG00000003974.6	ENSMUSG00000003974.6	Grm3	0	0	0	0	0	0
ENSMUSG00000003992.15	ENSMUSG00000003992.15	Ssbp2	19.4841	18.6787	20.48	17.69	17.9278	21.2698
ENSMUSG00000029705.17	ENSMUSG00000029705.17	Cux1	70.1242	66.7797	62.258	57.5424	60.6765	63.0093
ENSMUSG00000004018.9	ENSMUSG00000004018.9	Fancl	7.74166	8.66244	7.53683	9.73826	10.3624	11.9538
ENSMUSG00000004031.13	ENSMUSG00000004031.13	Brinp2	0	0	0	0	0	0
ENSMUSG00000004032.10	ENSMUSG00000004032.10	Gstm5	25.1901	22.7379	24.0517	23.3522	24.9525	23.7954
ENSMUSG00000004038.9	ENSMUSG00000004038.9	Gstm3	0	0	0	0	0	0
ENSMUSG00000004035.12	ENSMUSG00000004035.12	Gstm7	2.42477	1.19568	2.56106	3.05815	1.57734	1.91313
ENSMUSG00000058135.12	ENSMUSG00000058135.12	Gstm1	79.9671	78.6907	66.1532	64.294	65.2772	67.5007
ENSMUSG00000020919.11	ENSMUSG00000020919.11	Stat5b	11.6575	12.2397	11.7863	11.1472	12.189	12.6564
ENSMUSG00000004043.14	ENSMUSG00000004043.14	Stat5a	7.1356	5.90319	7.49907	7.86428	7.01568	8.79285
ENSMUSG00000004054.9	ENSMUSG00000004054.9	Map3k11	37.2962	35.9211	35.7416	33.7417	35.517	34.8605
ENSMUSG00000004070.15	ENSMUSG00000004070.15	Hmox2	46.6135	50.3752	55.3154	53.6666	54.8067	52.7541
ENSMUSG00000004071.13	ENSMUSG00000004071.13	Cdip1	30.8324	29.8958	32.1004	35.576	35.1427	34.4533
ENSMUSG00000004096.9	ENSMUSG00000004096.9	Cwc15	108.278	107.182	113.955	107.758	110.248	113.555
ENSMUSG00000004098.7	ENSMUSG00000004098.7	Col5a3	0	0	0.0198562	0.0226439	0.0185818	0
ENSMUSG00000004099.16	ENSMUSG00000004099.16	Dnmt1	98.5379	96.6354	93.9946	90.8144	92.1779	93.1448
ENSMUSG00000004100.12	ENSMUSG00000004100.12	Ppan	96.4921	94.8089	82.6701	84.0856	79.9514	78.8559
ENSMUSG00000070319.6	ENSMUSG00000070319.6	Eif3g	195.904	189.75	178.642	180.841	176.561	178.049
ENSMUSG00000004105.8	ENSMUSG00000004105.8	Angptl2	7.16901	6.17563	6.43579	6.58643	6.82915	6.7447
ENSMUSG00000004110.17	ENSMUSG00000004110.17	Cacna1e	0.0255641	0	0.00797156	0.0821695	0.033871	0.0184467
ENSMUSG00000022702.16	ENSMUSG00000022702.16	Hira	43.9878	41.96	42.2921	41.0814	42.9155	42.0469
ENSMUSG00000074207.10	ENSMUSG00000074207.10	Adh1	0	0	0.0459036	0	0.0429244	0.105912
ENSMUSG00000028630.9	ENSMUSG00000028630.9	Dyrk2	14.7976	15.1801	14.4804	15.0214	14.6084	14.7184
ENSMUSG00000004187.11	ENSMUSG00000004187.11	Kifc2	0.622069	0.76869	0.752683	0.830337	0.620934	0.964756
ENSMUSG00000004207.14	ENSMUSG00000004207.14	Psap	187.687	193	229.583	227.871	222.172	226.721
ENSMUSG00000031398.13	ENSMUSG00000031398.13	Plxna3	7.14583	6.73037	5.42767	5.16678	5.98445	5.95545
ENSMUSG00000031400.10	ENSMUSG00000031400.10	G6pdx	72.7945	69.8826	66.9253	71.3812	70.5947	69.3505
ENSMUSG00000004221.16	ENSMUSG00000004221.16	Ikbkg	66.8403	66.623	61.2046	67.5308	65.3242	66.6998
ENSMUSG00000004231.15	ENSMUSG00000004231.15	Pax2	5.85091	5.42673	6.96174	6.86534	6.87877	6.86183
ENSMUSG00000004233.14	ENSMUSG00000004233.14	Wars2	10.06	10.4091	10.9089	9.54283	8.47392	11.1915
ENSMUSG00000004264.17	ENSMUSG00000004264.17	Phb2	368.915	370.063	364.951	350.058	359.774	366.841
ENSMUSG00000004266.15	ENSMUSG00000004266.15	Ptpn6	3.14543	5.84661	4.65523	2.67406	7.43419	2.89113
ENSMUSG00000004267.16	ENSMUSG00000004267.16	Eno2	3.06999	4.05729	9.55475	7.42971	7.43363	8.22164
ENSMUSG00000004268.11	ENSMUSG00000004268.11	Emg1	174.399	168.777	169.841	166.696	175.137	169.173
ENSMUSG00000004270.13	ENSMUSG00000004270.13	Lpcat3	57.3742	53.1874	70.2499	70.8663	68.1835	67.3454
ENSMUSG00000072772.3	ENSMUSG00000072772.3	Grcc10	35.6418	40.6246	37.4528	36.2175	34.3121	33.7089
ENSMUSG00000029771.12	ENSMUSG00000029771.12	Irf5	0.590406	0.195764	0.178168	0.164758	0.383746	0.205774
ENSMUSG00000004285.12	ENSMUSG00000004285.12	Atp6v1f	175.359	171.747	204.956	207.349	201.407	201.104
ENSMUSG00000004317.14	ENSMUSG00000004317.14	Clcn5	69.7261	67.9339	79.1719	79.89	78.6792	85.1885
ENSMUSG00000004319.15	ENSMUSG00000004319.15	Clcn3	31.7833	31.4739	33.3284	32.5641	32.4882	33.2871
ENSMUSG00000004341.8	ENSMUSG00000004341.8	Gpx6	0	0	0	0	0	0
ENSMUSG00000004356.8	ENSMUSG00000004356.8	Utp20	43.0325	45.4506	46.1367	48.4755	45.1925	45.2427
ENSMUSG00000004359.16	ENSMUSG00000004359.16	Spic	0.0422012	0	0	0.0902305	0.257979	0.182557
ENSMUSG00000004366.4	ENSMUSG00000004366.4	Sst	0	0	0	0	0	0
ENSMUSG00000031622.16	ENSMUSG00000031622.16	Sin3b	116.116	121.24	116.433	114.837	125.66	120.24
ENSMUSG00000004383.18	ENSMUSG00000004383.18	Large1	26.0987	25.1464	33.1387	33.0279	31.664	31.428
ENSMUSG00000020447.5	ENSMUSG00000020447.5	Npc1l1	0.0442438	0.0339787	0	0.0157167	0.0128996	0.0478178
ENSMUSG00000004393.10	ENSMUSG00000004393.10	Ddx56	70.4169	76.3508	73.9519	66.167	73.1279	76.1146
ENSMUSG00000004394.12	ENSMUSG00000004394.12	Tmed4	44.7161	44.5665	38.9801	42.2554	42.9614	45.632
ENSMUSG00000012848.15	ENSMUSG00000012848.15	Rps5	1452.15	1429.34	1361.35	1386.96	1379.15	1365.88
ENSMUSG00000004446.12	ENSMUSG00000004446.12	Bid	29.0728	26.4894	36.8358	35.4441	38.6629	37.3272
ENSMUSG00000004451.14	ENSMUSG00000004451.14	Ralb	42.8766	39.9136	50.8406	49.0347	49.3676	47.9479
ENSMUSG00000004460.17	ENSMUSG00000004460.17	Dnajb11	79.7476	77.242	83.8169	77.3218	83.9398	83.9487
ENSMUSG00000004462.7	ENSMUSG00000004462.7	Tbccd1	18.2767	18.6975	19.9509	19.732	17.2504	20.5427
ENSMUSG00000004473.10	ENSMUSG00000004473.10	Clec11a	0.363353	0.26155	0.148504	0.169222	0.119091	0.171616
ENSMUSG00000058638.14	ENSMUSG00000058638.14	Zfp110	21.0109	19.843	17.9392	19.9935	18.2112	18.6352
ENSMUSG00000004508.6	ENSMUSG00000004508.6	Gab2	8.37648	7.93135	8.04691	7.46208	8.33251	7.7854
ENSMUSG00000020142.12	ENSMUSG00000020142.12	Slc1a4	16.2416	16.1216	13.0983	14.9571	13.9815	14.6019
ENSMUSG00000004530.12	ENSMUSG00000004530.12	Coro1c	122.214	116.663	126.092	114.481	120.214	113.644
ENSMUSG00000004540.7	ENSMUSG00000004540.7	Psg17	2.89835	2.91513	2.05239	2.08926	1.68598	2.33425
ENSMUSG00000004542.15	ENSMUSG00000004542.15	Psg19	0.27818	0.342532	0.198656	0.313339	0.255179	0.12622
ENSMUSG00000004558.15	ENSMUSG00000004558.15	Ndrg2	24.2265	27.1431	24.2173	27.9732	21.4729	24.9557
ENSMUSG00000004565.15	ENSMUSG00000004565.15	Pnpla6	50.1235	53.2094	49.7421	52.7243	51.7718	49.1475
ENSMUSG00000004567.16	ENSMUSG00000004567.16	Mcoln1	52.7838	55.9183	75.6391	72.2799	73.869	84.5922
ENSMUSG00000004568.13	ENSMUSG00000004568.13	Arhgef18	45.2829	42.6361	47.4006	49.1697	47.6307	52.4044
ENSMUSG00000069633.12	ENSMUSG00000069633.12	Pex11g	2.5351	2.98821	1.65584	2.35638	2.55373	3.07871
ENSMUSG00000061778.10	ENSMUSG00000061778.10	Mospd2	46.2499	45.2635	55.7738	56.9911	63.4406	62.0971
ENSMUSG00000004609.11	ENSMUSG00000004609.11	Cd33	0.127748	0.293447	0.27078	0.370777	0.435922	0.527433
ENSMUSG00000004610.4	ENSMUSG00000004610.4	Etfb	96.14	94.2626	91.8464	89.465	95.6653	89.0889
ENSMUSG00000118560.1	ENSMUSG00000118560.1	Lim2	0	0	0	0	0	0
ENSMUSG00000004626.14	ENSMUSG00000004626.14	Stxbp2	55.2373	58.8819	66.2552	63.2837	58.2231	69.1551
ENSMUSG00000004630.18	ENSMUSG00000004630.18	Pcp2	0.0510413	0	0	0.0541206	0	0
ENSMUSG00000004631.15	ENSMUSG00000004631.15	Sgce	14.4504	14.6806	15.0606	13.6122	14.5882	15.3949
ENSMUSG00000004637.15	ENSMUSG00000004637.15	Wwox	7.62982	6.99637	6.17629	6.57327	6.30662	7.25106
ENSMUSG00000058440.14	ENSMUSG00000058440.14	Nrf1	49.1757	46.7106	46.4481	48.1787	52.8883	50.7686
ENSMUSG00000004651.6	ENSMUSG00000004651.6	Tyr	0.742015	0.823225	0.842089	0.869207	0.921161	1.05423
ENSMUSG00000004655.5	ENSMUSG00000004655.5	Aqp1	3.30466	3.05652	2.98917	3.37779	3.2057	3.229
ENSMUSG00000004661.15	ENSMUSG00000004661.15	Arid3b	4.79733	2.51283	2.62502	3.83326	4.45463	3.60739
ENSMUSG00000004665.10	ENSMUSG00000004665.10	Cnn2	113.252	108.636	109.688	100.025	105.642	99.3275
ENSMUSG00000004667.18	ENSMUSG00000004667.18	Polr2e	115.869	116.976	113.283	107.802	114.408	113.156
ENSMUSG00000004707.14	ENSMUSG00000004707.14	Ly9	0.594885	0.810556	0.696286	0.688187	0.313626	0.683042
ENSMUSG00000004709.14	ENSMUSG00000004709.14	Cd244a	0	0.0203805	0	0	0	0
ENSMUSG00000004730.15	ENSMUSG00000004730.15	Adgre1	0	0	0	0	0	0
ENSMUSG00000004748.5	ENSMUSG00000004748.5	Mtfp1	3.36537	3.1465	2.74471	4.18083	3.25384	2.65692
ENSMUSG00000004771.12	ENSMUSG00000004771.12	Rab11a	95.2413	89.4536	101.846	102.877	106.298	114.214
ENSMUSG00000004788.11	ENSMUSG00000004788.11	Eif2b2	53.002	51.3592	52.1821	46.4118	53.2617	45.6295
ENSMUSG00000004791.7	ENSMUSG00000004791.7	Pgf	5.79383	7.62103	6.47507	6.58681	5.69431	4.99743
ENSMUSG00000004798.14	ENSMUSG00000004798.14	Ulk2	5.57966	5.95794	5.71522	4.8366	5.3781	5.5673
ENSMUSG00000004814.10	ENSMUSG00000004814.10	Ccl24	0.699085	0.268108	0.922719	0.30855	0.913424	0.625794
ENSMUSG00000004821.1	ENSMUSG00000004821.1	Tmed11	0	0	0	0	0	0
ENSMUSG00000027164.8	ENSMUSG00000027164.8	Traf6	11.5395	11.3661	12.4043	12.1925	12.1242	13.6746
ENSMUSG00000020528.14	ENSMUSG00000020528.14	Prpsap2	28.3166	27.173	26.7537	26.0807	27.4465	28.591
ENSMUSG00000004837.2	ENSMUSG00000004837.2	Grap	0.0439396	0.244725	0.252874	0.315322	0.357569	0.476644
ENSMUSG00000004842.18	ENSMUSG00000004842.18	Pou1f1	2.47584	2.15478	1.73481	1.53926	1.76798	2.20753
ENSMUSG00000004843.7	ENSMUSG00000004843.7	Chmp2b	67.6236	69.1956	82.2695	82.4565	80.6249	84.7149
ENSMUSG00000004846.10	ENSMUSG00000004846.10	Plod3	48.062	45.4498	51.8179	51.715	45.4477	46.731
ENSMUSG00000063952.16	ENSMUSG00000063952.16	Brpf3	27.4453	25.6081	25.6998	20.7371	23.8474	23.3461
ENSMUSG00000004864.13	ENSMUSG00000004864.13	Mapk13	0.0461044	0.118917	0.144381	0.0508691	0	0.365299
ENSMUSG00000053436.15	ENSMUSG00000053436.15	Mapk14	59.0619	56.7104	62.9005	62.0548	66.1812	65.1539
ENSMUSG00000004872.15	ENSMUSG00000004872.15	Pax3	2.16462	2.35665	2.8101	3.12349	3.33634	3.10451
ENSMUSG00000004880.11	ENSMUSG00000004880.11	Lbr	102.443	98.1605	115.653	119.201	119.022	117.847
ENSMUSG00000004894.10	ENSMUSG00000004894.10	Hapln2	0	0	0	0	0	0
ENSMUSG00000004895.9	ENSMUSG00000004895.9	Prcc	66.9641	64.7043	61.0755	59.0618	57.799	59.7166
ENSMUSG00000004896.16	ENSMUSG00000004896.16	Rrnad1	15.0516	15.0588	15.5799	14.4087	15.7668	14.6345
ENSMUSG00000004897.16	ENSMUSG00000004897.16	Hdgf	692.787	694.26	696.262	647.8	679.851	673.309
ENSMUSG00000004885.5	ENSMUSG00000004885.5	Crabp2	0.264216	0.809935	0.245622	0.371638	0.229501	0.282646
ENSMUSG00000030435.16	ENSMUSG00000030435.16	U2af2	229.465	228.48	232.661	222.795	232.66	237.941
ENSMUSG00000063229.15	ENSMUSG00000063229.15	Ldha	1044.87	1052.05	1097.28	1090.27	1068.91	1067.73
ENSMUSG00000004945.15	ENSMUSG00000004945.15	Tmem242	65.8441	67.8954	65.9378	70.2464	62.6368	63.6663
ENSMUSG00000004929.12	ENSMUSG00000004929.12	Thop1	41.891	41.8657	38.8837	36.5974	38.2014	37.5292
ENSMUSG00000004934.14	ENSMUSG00000004934.14	Pias4	20.7905	21.8953	24.7744	22.8151	19.9918	27.2936
ENSMUSG00000004936.8	ENSMUSG00000004936.8	Map2k1	38.8906	38.023	44.1805	42.089	38.4417	38.6595
ENSMUSG00000004937.6	ENSMUSG00000004937.6	Sgta	68.4628	67.8189	68.5163	67.1999	67.9927	70.1318
ENSMUSG00000004939.7	ENSMUSG00000004939.7	Nmrk2	1.77045	2.06891	2.2144	1.90061	1.78421	2.44024
ENSMUSG00000004947.15	ENSMUSG00000004947.15	Dtx2	14.7124	15.0969	13.0115	14.8301	13.6118	12.2858
ENSMUSG00000004948.12	ENSMUSG00000004948.12	Zp3	0.0567784	0	0	0	0.148394	0.0610037
ENSMUSG00000004951.10	ENSMUSG00000004951.10	Hspb1	132.218	131.198	119.108	115.036	111.015	97.028
ENSMUSG00000029832.16	ENSMUSG00000029832.16	Nfe2l3	0.296452	0.155176	0.201346	0.0860154	0.0941811	0.145386
ENSMUSG00000030180.15	ENSMUSG00000030180.15	Kdm5a	20.9693	22.1732	20.0885	24.852	19.7267	20.3052
ENSMUSG00000004988.9	ENSMUSG00000004988.9	Fxyd4	0	0	0	0	0	0
ENSMUSG00000004994.12	ENSMUSG00000004994.12	Ccdc130	7.77649	12.0245	9.82246	14.3369	8.89713	10.7389
ENSMUSG00000005034.15	ENSMUSG00000005034.15	Prkacb	42.3765	43.3921	42.1596	40.3015	43.7285	45.5427
ENSMUSG00000005043.13	ENSMUSG00000005043.13	Sgsh	3.72111	3.52591	4.13191	3.56263	4.13453	4.13802
ENSMUSG00000005045.16	ENSMUSG00000005045.16	Chd5	0.267442	0.137825	0.185572	0.202685	0.0985419	0.148053
ENSMUSG00000005054.7	ENSMUSG00000005054.7	Cstb	222.691	221.506	305.767	274.988	278.362	275.758
ENSMUSG00000005057.13	ENSMUSG00000005057.13	Sh2b2	2.8488	3.84496	4.33683	2.9174	3.00269	2.17749
ENSMUSG00000005087.17	ENSMUSG00000005087.17	Cd44	296.958	310.34	259.099	251.687	245.081	249.377
ENSMUSG00000005089.15	ENSMUSG00000005089.15	Slc1a2	0.548585	0.246382	0.196078	0.0740669	0.312139	0.614534
ENSMUSG00000005102.13	ENSMUSG00000005102.13	Eif2ak4	24.0789	25.8797	25.6364	28.1048	25.9519	29.5989
ENSMUSG00000005103.12	ENSMUSG00000005103.12	Wdr1	157.659	160.613	153.259	148.548	149.554	147.195
ENSMUSG00000005107.13	ENSMUSG00000005107.13	Slc2a9	0.838765	1.53628	0.75604	0.848534	0.790505	0.43033
ENSMUSG00000005124.10	ENSMUSG00000005124.10	Ccn4	2.14993	2.3974	2.53337	2.4954	2.65155	3.26877
ENSMUSG00000005125.13	ENSMUSG00000005125.13	Ndrg1	16.3212	16.6423	30.9312	29.1984	30.4665	28.4146
ENSMUSG00000005131.4	ENSMUSG00000005131.4	4930550C14Rik	0	0.0708421	0.0698919	0.0651987	0.0536224	0.431737
ENSMUSG00000005148.8	ENSMUSG00000005148.8	Klf5	80.0385	78.7078	83.7858	81.8012	82.2463	82.3992
ENSMUSG00000005161.15	ENSMUSG00000005161.15	Prdx2	298.943	301.887	280.535	278.953	302.791	293.715
ENSMUSG00000005202.2	ENSMUSG00000005202.2	Shbg	0	0	0	0	0	0
ENSMUSG00000005204.12	ENSMUSG00000005204.12	Senp3	101.725	96.1336	95.1604	92.2342	98.6075	96.3564
ENSMUSG00000005220.10	ENSMUSG00000005220.10	Corin	0	0	0	0	0	0
ENSMUSG00000005232.11	ENSMUSG00000005232.11	G6pc2	0	0	0	0	0	0
ENSMUSG00000005233.16	ENSMUSG00000005233.16	Spc25	76.086	71.3482	73.8348	75.6502	78.5731	79.0262
ENSMUSG00000059552.13	ENSMUSG00000059552.13	Trp53	256.246	251.919	229.115	229.13	230.506	232.139
ENSMUSG00000005262.13	ENSMUSG00000005262.13	Ufd1	52.2429	50.2782	51.8765	48.2015	52.3493	52.9635
ENSMUSG00000005267.13	ENSMUSG00000005267.13	Zfp287	4.43491	4.10799	3.1235	3.67635	4.53014	4.34371
ENSMUSG00000022892.11	ENSMUSG00000022892.11	App	93.6453	93.8076	99.9452	95.8192	96.3951	94.8962
ENSMUSG00000052675.11	ENSMUSG00000052675.11	Zfp112	0.620508	0.52982	0.681652	0.624974	0.455625	0.502853
ENSMUSG00000005299.6	ENSMUSG00000005299.6	Letm1	24.5636	24.3765	24.8574	25.4844	25.4263	25.8478
ENSMUSG00000005320.9	ENSMUSG00000005320.9	Fgfr4	0.0201783	0.0232414	0.0565613	0.0429751	0.052921	0.196125
ENSMUSG00000005338.13	ENSMUSG00000005338.13	Cadm3	0	0	0	0	0	0
ENSMUSG00000030483.14	ENSMUSG00000030483.14	Cyp2b10	0	0	0	0	0	0.039787
ENSMUSG00000005354.16	ENSMUSG00000005354.16	Txn2	146.049	136.018	135.898	137.162	144.15	136.769
ENSMUSG00000005355.9	ENSMUSG00000005355.9	Casp14	0	0	0	0	0	0
ENSMUSG00000005357.9	ENSMUSG00000005357.9	Slc1a6	0	0	0	0	0	0
ENSMUSG00000005360.14	ENSMUSG00000005360.14	Slc1a3	1.06647	0.877747	0.710738	0.659081	0.426795	1.12288
ENSMUSG00000005370.4	ENSMUSG00000005370.4	Msh6	65.8352	66.6032	61.6077	63.8244	66.3383	68.3911
ENSMUSG00000005371.15	ENSMUSG00000005371.15	Fbxo11	38.2744	39.8017	37.6526	36.973	38.5803	40.8435
ENSMUSG00000005373.13	ENSMUSG00000005373.13	Mlxipl	1.492	1.15818	2.52829	1.21558	1.71309	1.90648
ENSMUSG00000007207.10	ENSMUSG00000007207.10	Stx1a	11.5996	10.4552	12.3651	9.59742	15.4989	11.7822
ENSMUSG00000045098.19	ENSMUSG00000045098.19	Kmt5b	51.1067	53.0354	42.8744	46.1488	45.0633	45.9637
ENSMUSG00000005397.8	ENSMUSG00000005397.8	Nid1	105.363	101.589	101.121	94.3514	95.4706	97.3032
ENSMUSG00000005413.8	ENSMUSG00000005413.8	Hmox1	32.4981	30.724	58.965	53.9378	60.8902	61.9919
ENSMUSG00000005442.13	ENSMUSG00000005442.13	Cic	58.525	59.8132	67.3941	60.7163	58.379	61.1446
ENSMUSG00000005447.12	ENSMUSG00000005447.12	Pafah1b3	98.6172	97.8834	100.897	93.2776	97.5298	94.7281
ENSMUSG00000030468.12	ENSMUSG00000030468.12	Siglecg	1.3065	0.921156	1.46916	1.64533	1.58408	1.81244
ENSMUSG00000056592.14	ENSMUSG00000056592.14	Zfp658	3.40486	3.41444	3.10952	3.78857	2.94421	2.85222
ENSMUSG00000031706.7	ENSMUSG00000031706.7	Rfx1	12.5237	12.0263	10.7601	11.3491	11.9183	11.1998
ENSMUSG00000005465.9	ENSMUSG00000005465.9	Il27ra	0.128135	0.118051	0.28722	0.136346	0.223921	0.221238
ENSMUSG00000005469.10	ENSMUSG00000005469.10	Prkaca	134.036	129.263	142.239	139.059	136.556	138.243
ENSMUSG00000005470.8	ENSMUSG00000005470.8	Asf1b	54.9608	52.8306	56.2704	54.7609	57.0544	55.577
ENSMUSG00000005474.9	ENSMUSG00000005474.9	Myl10	0	0	0	0	0	0.17523
ENSMUSG00000057672.16	ENSMUSG00000057672.16	Pkn1	35.0999	35.8382	46.019	44.1962	43.2781	46.9222
ENSMUSG00000005483.10	ENSMUSG00000005483.10	Dnajb1	42.2867	43.6345	40.0427	38.2045	42.331	39.9822
ENSMUSG00000005493.15	ENSMUSG00000005493.15	Msh4	0.715534	1.24704	1.0164	1.01383	0.784101	0.916463
ENSMUSG00000005506.16	ENSMUSG00000005506.16	Celf1	114.629	115.682	119.563	117.122	121.615	122.233
ENSMUSG00000005510.9	ENSMUSG00000005510.9	Ndufs3	108.339	105.231	108.002	107.432	107.136	105.693
ENSMUSG00000005514.14	ENSMUSG00000005514.14	Por	86.8529	85.365	100.391	91.2166	94.6744	99.8267
ENSMUSG00000040583.8	ENSMUSG00000040583.8	Cyp2b13	0	0	0	0	0	0
ENSMUSG00000005533.10	ENSMUSG00000005533.10	Igf1r	22.6216	22.5446	20.5613	19.5409	20.4819	20.9896
ENSMUSG00000005540.10	ENSMUSG00000005540.10	Fcer2a	0.791155	0.553461	0.454243	0.478677	0.725372	0.667499
ENSMUSG00000005547.14	ENSMUSG00000005547.14	Cyp2a5	0	0	0	0	0	0
ENSMUSG00000005553.14	ENSMUSG00000005553.14	Atp4a	0.0194093	0	0.0544086	0.0408618	0	0.0419267
ENSMUSG00000005566.14	ENSMUSG00000005566.14	Trim28	244.135	245.634	227.211	222.19	229.346	231.036
ENSMUSG00000033916.5	ENSMUSG00000033916.5	Chmp2a	92.4868	83.7078	90.5221	90.9297	90.706	87.9448
ENSMUSG00000005575.16	ENSMUSG00000005575.16	Ube2m	183.517	200.491	179.469	191.35	195.994	204.139
ENSMUSG00000005580.11	ENSMUSG00000005580.11	Adcy9	6.95077	6.63599	8.36175	8.02859	7.47556	8.54192
ENSMUSG00000005583.16	ENSMUSG00000005583.16	Mef2c	0.979884	0.855757	1.53431	1.23646	0.711113	1.06058
ENSMUSG00000005609.16	ENSMUSG00000005609.16	Ctr9	24.0289	25.6621	23.5469	22.6725	24.1125	23.5701
ENSMUSG00000005611.15	ENSMUSG00000005611.15	Mrvi1	0.124746	0.158086	0.128287	0.0664913	0.0545678	0.121379
ENSMUSG00000028126.16	ENSMUSG00000028126.16	Pip5k1a	58.055	55.0459	66.9437	64.6838	67.6623	66.544
ENSMUSG00000005628.12	ENSMUSG00000005628.12	Tmod4	1.103	1.12205	0.786895	0.699521	0.787138	0.668586
ENSMUSG00000005649.17	ENSMUSG00000005649.17	Cabp5	0.12229	0.233552	0.476245	0.262936	0.320841	0.175595
ENSMUSG00000005656.9	ENSMUSG00000005656.9	Snx6	56.03	60.78	59.0633	59.1078	61.3982	59.6139
ENSMUSG00000005667.8	ENSMUSG00000005667.8	Mthfd2	72.7893	72.4296	77.6281	70.8966	73.6567	70.8923
ENSMUSG00000005672.12	ENSMUSG00000005672.12	Kit	0	0	0.0117253	0	0	0.0271186
ENSMUSG00000005674.9	ENSMUSG00000005674.9	Tomm40l	17.8738	16.6354	17.5791	27.0451	17.1168	19.8215
ENSMUSG00000005677.14	ENSMUSG00000005677.14	Nr1i3	0.0226931	0.0261361	0	0	0	0
ENSMUSG00000005681.12	ENSMUSG00000005681.12	Apoa2	1.83455	2.98651	2.39792	2.42795	1.56721	1.64222
ENSMUSG00000005682.9	ENSMUSG00000005682.9	Pan2	9.85765	8.65798	8.29668	8.56382	8.30731	8.77537
ENSMUSG00000005683.8	ENSMUSG00000005683.8	Cs	172.298	171.113	185.169	178.401	182.04	182.923
ENSMUSG00000005686.17	ENSMUSG00000005686.17	Ampd3	1.85748	1.11558	2.7333	2.8383	2.09991	3.75188
ENSMUSG00000005687.14	ENSMUSG00000005687.14	Bcas2	90.2645	99.4021	107.15	103.913	102.439	104.527
ENSMUSG00000005696.11	ENSMUSG00000005696.11	Sh2d1a	0.202719	0.145996	0.174465	0.199102	0.164934	0.302861
ENSMUSG00000005698.15	ENSMUSG00000005698.15	Ctcf	68.8938	66.7596	63.2502	65.5419	62.2576	63.2212
ENSMUSG00000005705.10	ENSMUSG00000005705.10	Agrp	1.70532	1.8185	1.35544	1.02322	1.58202	1.29691
ENSMUSG00000005716.16	ENSMUSG00000005716.16	Pvalb	0	0	0	0	0	0
ENSMUSG00000005718.8	ENSMUSG00000005718.8	Tfap4	33.9558	36.246	30.4167	29.7868	27.6334	30.0146
ENSMUSG00000034116.17	ENSMUSG00000034116.17	Vav1	0	0	0	0	0	0
ENSMUSG00000047884.6	ENSMUSG00000047884.6	Klk9	0	0	0	0	0	0
ENSMUSG00000005763.15	ENSMUSG00000005763.15	Cd247	0.0392418	0.144665	0.106388	0	0.0839777	0.0845317
ENSMUSG00000005779.12	ENSMUSG00000005779.12	Psmb4	296.282	303.34	297.159	294.83	303.997	296.258
ENSMUSG00000038968.3	ENSMUSG00000038968.3	Klk1b16	0	0	0	0	0	0
ENSMUSG00000049723.14	ENSMUSG00000049723.14	Mmp12	0.0302884	0.0907595	0.0604333	0.0593539	0	0.0550223
ENSMUSG00000005802.12	ENSMUSG00000005802.12	Slc30a4	53.084	52.2582	58.7264	60.3407	58.872	60.3725
ENSMUSG00000005803.14	ENSMUSG00000005803.14	Sqor	23.286	27.0906	28.2632	26.3084	24.7556	26.2504
ENSMUSG00000005804.14	ENSMUSG00000005804.14	Bloc1s6	12.5013	12.7012	14.0891	12.8869	14.0213	13.7409
ENSMUSG00000028138.8	ENSMUSG00000028138.8	Adh5	161.731	167.553	167.626	170.089	172.822	173.804
ENSMUSG00000005823.9	ENSMUSG00000005823.9	Gpr108	21.646	20.503	21.9673	21.4803	21.9425	21.1176
ENSMUSG00000005824.7	ENSMUSG00000005824.7	Tnfsf14	0	0	0	0	0	0
ENSMUSG00000032492.14	ENSMUSG00000032492.14	Pth1r	0	0.155544	0.125528	0	0.117177	0
ENSMUSG00000005864.7	ENSMUSG00000005864.7	Cnga2	0	0	0	0	0	0
ENSMUSG00000005873.6	ENSMUSG00000005873.6	Reep5	117.301	117.925	123.417	129.111	117.826	119.699
ENSMUSG00000078954.9	ENSMUSG00000078954.9	Arhgap8	0.851443	0.22059	0.625506	0.803018	0.394972	0.618569
ENSMUSG00000005881.13	ENSMUSG00000005881.13	Ergic3	111.172	111.141	110.199	110.152	109.348	114.04
ENSMUSG00000005882.18	ENSMUSG00000005882.18	Uqcc1	57.6789	46.3987	47.1705	59.9303	50.0509	55.3316
ENSMUSG00000005886.14	ENSMUSG00000005886.14	Ncoa2	29.5116	27.9825	26.8606	27.5256	26.6467	28.9087
ENSMUSG00000005892.4	ENSMUSG00000005892.4	Trh	0	0	0	0	0	0
ENSMUSG00000005899.14	ENSMUSG00000005899.14	Smpd4	40.13	38.0431	42.9527	36.3526	42.6231	38.6408
ENSMUSG00000005907.14	ENSMUSG00000005907.14	Pex1	9.49003	8.12	9.28958	7.43116	8.72677	6.49876
ENSMUSG00000005917.15	ENSMUSG00000005917.15	Otx1	0.909071	0.652639	1.18176	0.597598	0.938518	0.710491
ENSMUSG00000022445.7	ENSMUSG00000022445.7	Cyp2d26	0.0846342	0	0.118421	0.134773	0.0457661	0.091117
ENSMUSG00000005947.11	ENSMUSG00000005947.11	Itgae	0.0172783	0.0199029	0.0322953	0.0920344	0	0
ENSMUSG00000005949.9	ENSMUSG00000005949.9	Ctns	10.999	11.6316	20.244	19.2416	20.386	21.8772
ENSMUSG00000005950.14	ENSMUSG00000005950.14	P2rx5	0.0863887	0.0918426	0.13617	0.0612559	0.138869	0.0855426
ENSMUSG00000005951.13	ENSMUSG00000005951.13	Shpk	0.41142	0.139359	0.655566	0.412113	0.422983	0.365699
ENSMUSG00000005952.15	ENSMUSG00000005952.15	Trpv1	0	0.0495456	0	0	0	0
ENSMUSG00000005958.15	ENSMUSG00000005958.15	Ephb3	3.10337	2.55734	5.03816	4.97648	6.02238	5.06344
ENSMUSG00000005968.14	ENSMUSG00000005968.14	Tuft1	132.342	145.846	150.377	158.584	144.658	144.386
ENSMUSG00000005973.6	ENSMUSG00000005973.6	Rcn1	8.41781	8.74218	8.58776	9.35783	8.71292	9.08461
ENSMUSG00000005980.15	ENSMUSG00000005980.15	Dnase1	0.483368	0.189855	0.547337	0.105426	0.285553	0.126207
ENSMUSG00000005981.11	ENSMUSG00000005981.11	Trap1	90.8457	87.2643	86.0183	85.5729	89.8184	85.8497
ENSMUSG00000005994.14	ENSMUSG00000005994.14	Tyrp1	0	0	0	0	0	0
ENSMUSG00000006010.14	ENSMUSG00000006010.14	Odr4	13.4575	13.3489	13.907	13.455	13.6434	11.6403
ENSMUSG00000006014.16	ENSMUSG00000006014.16	Prg4	0	0.0874476	0.0178708	0	0.0331474	0
ENSMUSG00000006021.5	ENSMUSG00000006021.5	Kptn	8.75028	9.86706	10.2323	9.99382	9.6854	10.2783
ENSMUSG00000006024.13	ENSMUSG00000006024.13	Napa	69.3125	68.8909	88.1546	84.4699	82.8028	81.075
ENSMUSG00000006050.12	ENSMUSG00000006050.12	Sra1	66.2059	67.9356	70.0054	66.4213	65.9365	69.0661
ENSMUSG00000006058.10	ENSMUSG00000006058.10	Snf8	84.9264	72.8265	84.8911	78.6505	81.1104	77.1112
ENSMUSG00000020128.15	ENSMUSG00000020128.15	Vps54	23.809	24.4464	23.7811	23.5214	28.1632	26.4294
ENSMUSG00000021939.8	ENSMUSG00000021939.8	Ctsb	80.4709	79.8453	99.6002	101.546	97.1022	97.131
ENSMUSG00000006095.12	ENSMUSG00000006095.12	Tbcb	45.0331	48.6275	45.5873	49.4066	47.5549	50.5535
ENSMUSG00000006127.9	ENSMUSG00000006127.9	Inpp5k	12.2257	10.6122	10.8574	11.3521	11.8976	10.2353
ENSMUSG00000006134.4	ENSMUSG00000006134.4	Crkl	40.8115	39.3795	39.5358	38.457	38.4725	47.8553
ENSMUSG00000029703.10	ENSMUSG00000029703.10	Lrwd1	33.7967	35.2247	30.8142	33.2387	36.2487	34.4468
ENSMUSG00000006143.12	ENSMUSG00000006143.12	Upk3bl	2.5838	2.98636	3.91155	3.01098	3.69745	3.83722
ENSMUSG00000030353.15	ENSMUSG00000030353.15	Tead4	32.4835	31.377	29.0699	28.4961	28.4001	29.1581
ENSMUSG00000006179.9	ENSMUSG00000006179.9	Prss16	0.55548	0.260835	0.277966	0.103228	0.319651	0.143113
ENSMUSG00000006191.17	ENSMUSG00000006191.17	Cdkal1	28.1862	28.5779	30.1504	31.9338	30.3007	26.3392
ENSMUSG00000006200.3	ENSMUSG00000006200.3	Rhox6	0	0	0	0	0	0
ENSMUSG00000006205.13	ENSMUSG00000006205.13	Htra1	42.7857	43.9939	47.5425	42.2917	41.9178	45.0021
ENSMUSG00000006215.12	ENSMUSG00000006215.12	Zbtb17	10.7642	9.54241	8.7212	9.1639	10.0403	10.077
ENSMUSG00000006216.10	ENSMUSG00000006216.10	Clcnkb	0	0	0	0	0	0
ENSMUSG00000006218.4	ENSMUSG00000006218.4	Fam131c	1.29076	1.2477	1.5882	0.875851	1.03504	0.943712
ENSMUSG00000006219.12	ENSMUSG00000006219.12	Fblim1	27.7153	25.9391	27.0369	26.5586	27.7822	25.954
ENSMUSG00000045827.10	ENSMUSG00000045827.10	Serpinb9	12.3836	14.52	17.0412	17.751	17.5616	15.5338
ENSMUSG00000021403.3	ENSMUSG00000021403.3	Serpinb9b	7.20707	7.84909	14.4885	12.1909	12.5103	12.6319
ENSMUSG00000006235.6	ENSMUSG00000006235.6	Epor	1.31834	0.765541	0.648973	1.38099	1.08456	1.54464
ENSMUSG00000006241.16	ENSMUSG00000006241.16	Ccdc159	1.51127	1.47563	2.01637	1.35082	2.16532	1.54043
ENSMUSG00000006262.15	ENSMUSG00000006262.15	Mob1b	28.9169	28.2381	29.0908	29.9507	30.1232	31.3116
ENSMUSG00000006269.7	ENSMUSG00000006269.7	Atp6v1b1	0	0	0	0	0	0
ENSMUSG00000006273.14	ENSMUSG00000006273.14	Atp6v1b2	69.6053	72.9909	93.1354	92.148	93.3118	95.6053
ENSMUSG00000006281.8	ENSMUSG00000006281.8	Tep1	9.21693	8.8408	9.31242	8.92425	8.79106	9.49387
ENSMUSG00000006288.8	ENSMUSG00000006288.8	Ttc5	20.3704	18.8188	17.8865	18.1025	20.8726	20.2985
ENSMUSG00000006299.13	ENSMUSG00000006299.13	Aamp	110.332	109.496	106.672	109.61	103.32	105.702
ENSMUSG00000006304.14	ENSMUSG00000006304.14	Arpc2	374.515	389.777	374.913	370.772	370.865	367.202
ENSMUSG00000006307.16	ENSMUSG00000006307.16	Kmt2b	27.8277	27.1889	26.4957	25.5779	26.5794	27.294
ENSMUSG00000006313.5	ENSMUSG00000006313.5	Upk1a	0.677899	0.780087	1.26376	0.995105	0.908982	1.0652
ENSMUSG00000006315.9	ENSMUSG00000006315.9	Tmem147	99.1658	106.124	106.314	104.669	111.905	110.525
ENSMUSG00000006333.14	ENSMUSG00000006333.14	Rps9	1920.36	1903.62	1897.94	1827.46	1866.99	1836.02
ENSMUSG00000006345.10	ENSMUSG00000006345.10	Ggt1	1.12246	1.06838	1.79915	1.45142	1.24211	0.983003
ENSMUSG00000006360.11	ENSMUSG00000006360.11	Crip1	106.045	125.987	106.211	112.142	109.493	119.183
ENSMUSG00000006362.16	ENSMUSG00000006362.16	Cbfa2t3	0.419917	0.33566	0.311321	0.387879	0.228077	0.284945
ENSMUSG00000006378.15	ENSMUSG00000006378.15	Gcat	57.5549	51.5355	65.3176	69.182	64.9811	66.7236
ENSMUSG00000006389.13	ENSMUSG00000006389.13	Mpl	0.234322	0.269789	0.093738	0.213484	0.146136	0.252584
ENSMUSG00000006390.15	ENSMUSG00000006390.15	Elovl1	67.2345	62.934	80.2155	79.5854	74.9154	77.1297
ENSMUSG00000035274.13	ENSMUSG00000035274.13	Tpbg	7.15979	6.53961	5.21178	5.94709	6.50887	5.42095
ENSMUSG00000006395.16	ENSMUSG00000006395.16	Hyi	8.0443	9.75802	5.4112	7.92709	5.9091	6.85115
ENSMUSG00000006398.15	ENSMUSG00000006398.15	Cdc20	120.561	114.08	110.55	103.932	123.476	118.736
ENSMUSG00000006411.12	ENSMUSG00000006411.12	Nectin4	0.269935	0.180168	0.278807	0.128134	0.106916	0.185083
ENSMUSG00000006412.10	ENSMUSG00000006412.10	Pfdn2	46.4419	51.3432	42.9252	45.9023	47.9245	46.1606
ENSMUSG00000090213.1	ENSMUSG00000090213.1	Tmem189	26.8984	27.4253	25.951	26.9097	26.1355	25.6446
ENSMUSG00000006442.10	ENSMUSG00000006442.10	Srm	138.249	134.837	134.36	129.573	125.623	127.847
ENSMUSG00000006445.3	ENSMUSG00000006445.3	Epha2	156.509	151.487	135.73	126.228	126.216	124.698
ENSMUSG00000028919.11	ENSMUSG00000028919.11	Arhgef19	5.40871	4.97138	6.03867	3.63334	5.60266	5.91746
ENSMUSG00000006456.10	ENSMUSG00000006456.10	Rbm14	92.4358	83.5552	78.0176	88.0958	85.6808	89.0839
ENSMUSG00000006457.4	ENSMUSG00000006457.4	Actn3	0.117422	0.0540936	0.153561	0.0499933	0.164193	0.152101
ENSMUSG00000020315.18	ENSMUSG00000020315.18	Sptbn1	222.72	221.032	240.503	232.854	237.603	241.629
ENSMUSG00000006463.13	ENSMUSG00000006463.13	Zdhhc24	3.75181	4.06316	3.89794	3.55269	4.0661	3.65461
ENSMUSG00000006469.13	ENSMUSG00000006469.13	Slc34a3	0	0	0	0.0339207	0	0
ENSMUSG00000006476.19	ENSMUSG00000006476.19	Nsmf	31.0113	29.8141	27.2459	28.2173	28.8047	31.3755
ENSMUSG00000006488.17	ENSMUSG00000006488.17	Prl7a1	0	0	0	0	0	0
ENSMUSG00000046899.7	ENSMUSG00000046899.7	Prl7a2	0	0	0	0	0	0
ENSMUSG00000006490.3	ENSMUSG00000006490.3	Prl8a9	0	0	0.0806359	0	0	0
ENSMUSG00000019756.10	ENSMUSG00000019756.10	Prl8a1	5.77302	4.69532	4.96848	5.63544	5.52711	5.33459
ENSMUSG00000045868.12	ENSMUSG00000045868.12	Gvin1	1.0026	0.851813	0.989163	0.93852	0.817258	0.853297
ENSMUSG00000006494.11	ENSMUSG00000006494.11	Pdk1	16.4387	15.8563	19.0597	17.268	18.6193	18.0709
ENSMUSG00000057729.12	ENSMUSG00000057729.12	Prtn3	0	0	0	0	0	0
ENSMUSG00000028359.4	ENSMUSG00000028359.4	Orm3	0	0	0	0	0	0
ENSMUSG00000006517.5	ENSMUSG00000006517.5	Mvd	28.0936	25.7211	84.2185	83.5613	68.342	70.7345
ENSMUSG00000006522.17	ENSMUSG00000006522.17	Itih3	0	0	0	0	0	0
ENSMUSG00000006526.13	ENSMUSG00000006526.13	Stimate	5.5081	4.77292	5.30706	5.0151	5.6879	5.37806
ENSMUSG00000021922.17	ENSMUSG00000021922.17	Itih4	0.0231288	0	0.0216058	0	0	0.0249677
ENSMUSG00000006529.16	ENSMUSG00000006529.16	Itih1	0	0	0	0	0	0
ENSMUSG00000033227.7	ENSMUSG00000033227.7	Wnt6	0.0338362	0.0389573	0.0315827	0.0359633	0	0
ENSMUSG00000026167.14	ENSMUSG00000026167.14	Wnt10a	0.300908	0.0320835	0.104069	0.0889119	0.0730173	0.210394
ENSMUSG00000006546.3	ENSMUSG00000006546.3	Cryba2	0	0	0	0	0	0
ENSMUSG00000006567.11	ENSMUSG00000006567.11	Atp7b	0.76737	0.493731	0.97974	1.09943	0.837201	1.09729
ENSMUSG00000006570.3	ENSMUSG00000006570.3	Defb2	0	0	0	0	0	0
ENSMUSG00000006574.15	ENSMUSG00000006574.15	Slc4a1	0.014482	0.0333662	0	0.0154339	0	0.0156524
ENSMUSG00000006575.14	ENSMUSG00000006575.14	Rundc3a	1.3252	1.00778	1.42377	1.02069	1.64623	1.18479
ENSMUSG00000020923.17	ENSMUSG00000020923.17	Ubtf	108.753	105.627	101.278	94.029	104.284	104.927
ENSMUSG00000006585.3	ENSMUSG00000006585.3	Cdt1	70.9333	66.7674	76.6124	72.0658	73.3871	75.6907
ENSMUSG00000006586.15	ENSMUSG00000006586.15	Runx1t1	0.146375	0.168633	0.157925	0.10792	0.147785	0.131045
ENSMUSG00000006587.6	ENSMUSG00000006587.6	Snai3	2.89125	3.12303	4.31446	3.16288	3.14251	4.3086
ENSMUSG00000006589.8	ENSMUSG00000006589.8	Aprt	422.764	415.687	419.689	402.608	420.35	412.057
ENSMUSG00000006599.13	ENSMUSG00000006599.13	Gtf2h1	81.8376	84.5019	97.7401	97.4989	105.746	101.861
ENSMUSG00000021335.13	ENSMUSG00000021335.13	Slc17a1	0.466588	0.239562	0.550248	0.228821	0.632593	0.485884
ENSMUSG00000036110.14	ENSMUSG00000036110.14	Slc17a2	0.0374359	0.081827	0.0398385	0.0302808	0.037279	0.0614192
ENSMUSG00000006611.15	ENSMUSG00000006611.15	Hfe	1.68795	1.92125	1.31953	1.38731	1.73442	1.91091
ENSMUSG00000062524.4	ENSMUSG00000062524.4	Ncr1	0	0	0	0	0	0
ENSMUSG00000006638.15	ENSMUSG00000006638.15	Abhd1	1.99167	2.419	2.26848	1.75881	2.2174	1.7836
ENSMUSG00000006642.3	ENSMUSG00000006642.3	Tcf23	1.18966	1.46302	1.80311	1.83285	1.37788	1.40713
ENSMUSG00000006649.17	ENSMUSG00000006649.17	Nphs1	0.203109	0.0983616	0.21781	0.268744	0.255252	0.418346
ENSMUSG00000006651.8	ENSMUSG00000006651.8	Aplp1	1.32757	1.6306	1.65274	1.757	1.41724	2.00456
ENSMUSG00000032604.16	ENSMUSG00000032604.16	Qars	71.4938	72.6522	65.2433	66.6212	72.1887	68.9445
ENSMUSG00000006673.14	ENSMUSG00000006673.14	Qrich1	97.5331	103.52	103.915	100.821	103.293	104.575
ENSMUSG00000006675.10	ENSMUSG00000006675.10	P4htm	0.386366	0.493743	0.0721008	0.399081	0.318687	0.291323
ENSMUSG00000006676.16	ENSMUSG00000006676.16	Usp19	42.8665	40.3909	38.5258	37.8319	41.4924	42.0406
ENSMUSG00000006678.6	ENSMUSG00000006678.6	Pola1	32.0262	32.9547	32.5921	33.3344	34.722	35.5503
ENSMUSG00000006711.15	ENSMUSG00000006711.15	D130043K22Rik	0.0263559	0.0759072	0.0739164	0.0561867	0.092225	0.0427368
ENSMUSG00000006715.11	ENSMUSG00000006715.11	Gmnn	59.5467	64.1282	64.6201	66.2631	67.8356	67.3376
ENSMUSG00000006717.7	ENSMUSG00000006717.7	Acot13	49.6123	51.3722	64.9944	64.4002	62.3059	61.3112
ENSMUSG00000006720.16	ENSMUSG00000006720.16	Zfp184	6.76982	5.75044	4.92633	7.23055	4.97473	4.74148
ENSMUSG00000006728.12	ENSMUSG00000006728.12	Cdk4	253.713	258.825	279.689	274.967	284.882	280.145
ENSMUSG00000026737.12	ENSMUSG00000026737.12	Pip4k2a	13.4603	11.9462	15.7365	16.396	15.6112	13.0084
ENSMUSG00000006731.10	ENSMUSG00000006731.10	B4galnt1	15.3484	13.8274	13.3905	11.9143	11.2186	13.2009
ENSMUSG00000006732.14	ENSMUSG00000006732.14	Mettl1	12.8819	14.2713	15.8179	16.8394	16.352	15.1966
ENSMUSG00000006764.8	ENSMUSG00000006764.8	Tph2	0.0520635	0	0	0	0	0
ENSMUSG00000040017.8	ENSMUSG00000040017.8	Saa4	0.611112	0.436722	0.377352	0.742043	0.437204	0.210939
ENSMUSG00000040026.8	ENSMUSG00000040026.8	Saa3	2.09446	2.09756	1.71285	2.45509	2.59326	2.48517
ENSMUSG00000055937.1	ENSMUSG00000055937.1	Krt28	0.0446075	0	0.0416029	0.142023	0.0389064	0.0960177
ENSMUSG00000006777.7	ENSMUSG00000006777.7	Krt23	13.0845	12.862	14.8935	14.4259	12.1004	15.4811
ENSMUSG00000020918.14	ENSMUSG00000020918.14	Kat2a	67.3136	66.543	59.798	61.0614	61.66	60.7773
ENSMUSG00000006784.14	ENSMUSG00000006784.14	Ttc25	0.689391	0.97482	0.739268	0.950931	0.54363	0.802414
ENSMUSG00000021730.8	ENSMUSG00000021730.8	Hcn1	0	0.010462	0	0.00483808	0	0.00486991
ENSMUSG00000023832.14	ENSMUSG00000023832.14	Acat2	63.4778	61.9496	148.828	148.455	132.258	140.16
ENSMUSG00000060475.13	ENSMUSG00000060475.13	Wtap	101.645	104.428	104.353	96.4846	109.504	99.3726
ENSMUSG00000006818.5	ENSMUSG00000006818.5	Sod2	19.743	19.8287	23.8428	22.5117	21.7565	22.248
ENSMUSG00000024474.7	ENSMUSG00000024474.7	Ik	76.5956	76.0044	76.4564	73.375	74.0386	78.1739
ENSMUSG00000006850.8	ENSMUSG00000006850.8	Tmco6	7.56173	9.48275	8.57235	9.08764	8.97043	7.94868
ENSMUSG00000006932.17	ENSMUSG00000006932.17	Ctnnb1	410.592	409.04	476.4	483.04	489.831	498.673
ENSMUSG00000020917.17	ENSMUSG00000020917.17	Acly	186.022	187.129	260.921	244.946	233.563	239.565
ENSMUSG00000006941.5	ENSMUSG00000006941.5	Eif1b	30.1394	26.3429	29.2938	28.9012	27.63	29.8305
ENSMUSG00000044485.4	ENSMUSG00000044485.4	Klk1b11	0	0	0	0	0	0
ENSMUSG00000006948.7	ENSMUSG00000006948.7	Klk4	0	0	0	0	0	0
ENSMUSG00000006958.14	ENSMUSG00000006958.14	Chrd	0.570086	0.654374	0.588898	0.781663	0.332916	0.689187
ENSMUSG00000022843.17	ENSMUSG00000022843.17	Clcn2	9.11067	9.27775	7.22393	7.93426	7.85076	8.55815
ENSMUSG00000006998.16	ENSMUSG00000006998.16	Psmd2	306.744	312.332	311.483	314.388	311.851	314.271
ENSMUSG00000022841.15	ENSMUSG00000022841.15	Ap2m1	381.576	381.999	378.336	375.2	373.85	373.637
ENSMUSG00000007021.5	ENSMUSG00000007021.5	Syngr3	0.861394	1.07435	1.6078	0.686463	0.877247	0.928212
ENSMUSG00000007030.8	ENSMUSG00000007030.8	Vwa7	0.372595	0.459144	0.453289	0.550844	0.523506	0.835976
ENSMUSG00000007033.4	ENSMUSG00000007033.4	Hspa1l	0.0566303	0.0983806	0	0.0304141	0.050333	0.0603442
ENSMUSG00000007034.15	ENSMUSG00000007034.15	Slc44a4	0.306867	0.459346	0.114599	0.19578	0.375202	0.331892
ENSMUSG00000007035.15	ENSMUSG00000007035.15	Msh5	1.76199	1.83987	0.811986	0.957266	0.759676	1.34406
ENSMUSG00000007036.15	ENSMUSG00000007036.15	Abhd16a	18.771	18.8934	18.4324	19.867	18.5082	19.6781
ENSMUSG00000007038.5	ENSMUSG00000007038.5	Neu1	51.8228	51.5811	82.5153	79.4834	77.6298	75.8408
ENSMUSG00000007039.12	ENSMUSG00000007039.12	Ddah2	30.7782	32.8683	28.5215	30.7929	29.001	32.3142
ENSMUSG00000007041.9	ENSMUSG00000007041.9	Clic1	222.314	228.422	216.249	214.378	205.321	213.293
ENSMUSG00000073413.9	ENSMUSG00000073413.9	Ly6g6d	0	0	0	0	0.330159	0
ENSMUSG00000007050.17	ENSMUSG00000007050.17	Lsm2	190.015	191.812	185.401	187.277	185.818	178.123
ENSMUSG00000045545.8	ENSMUSG00000045545.8	Krt14	0.0847487	0.487757	0.276688	0.224924	0.184833	0.136859
ENSMUSG00000044041.4	ENSMUSG00000044041.4	Krt13	0.611441	1.10594	0.529562	0.788062	0.342864	0.423097
ENSMUSG00000053797.10	ENSMUSG00000053797.10	Krt16	0	0.107183	0.0434213	0	0	0.0501008
ENSMUSG00000007080.14	ENSMUSG00000007080.14	Pole	54.5151	54.6898	54.0769	55.7272	55.8182	54.8994
ENSMUSG00000020908.14	ENSMUSG00000020908.14	Myh3	0.01085	0	0.0101449	0.0347072	0	0
ENSMUSG00000020911.14	ENSMUSG00000020911.14	Krt19	813.756	788.806	776.644	762.381	712.951	725.08
ENSMUSG00000048981.1	ENSMUSG00000048981.1	Krt31	0.0460166	0	0	0	0	0
ENSMUSG00000022229.3	ENSMUSG00000022229.3	Atp12a	0	0	0	0	0	0
ENSMUSG00000007279.14	ENSMUSG00000007279.14	Scube2	0.023458	0	0	0	0	0
ENSMUSG00000116158.1	ENSMUSG00000116158.1	Kiss1	0	0.257333	0.385404	0.937139	0.226392	0.179646
ENSMUSG00000069631.14	ENSMUSG00000069631.14	Strada	16.8125	14.4866	16.5276	14.5621	15.5107	16.9082
ENSMUSG00000052131.7	ENSMUSG00000052131.7	Akr1b7	0	0.13582	0.109981	0	0.0516846	0.126796
ENSMUSG00000007338.10	ENSMUSG00000007338.10	Mrpl49	70.0865	72.0451	65.3439	64.857	67.406	67.4553
ENSMUSG00000078656.11	ENSMUSG00000078656.11	Vps25	56.6462	56.8916	47.0974	53.2435	50.7764	53.4286
ENSMUSG00000007415.15	ENSMUSG00000007415.15	Gatad1	193.657	190.405	189.291	190.408	184.426	178.497
ENSMUSG00000103255.1	ENSMUSG00000103255.1	Pcdhac1	0	0	0	0	0	0
ENSMUSG00000007457.3	ENSMUSG00000007457.3	2310003L06Rik	0	0	0	0	0	0
ENSMUSG00000007458.14	ENSMUSG00000007458.14	M6pr	87.892	91.6477	94.3857	89.0681	88.9166	90.5953
ENSMUSG00000007564.15	ENSMUSG00000007564.15	Ppp2r1a	199.752	196.463	200.405	194.966	197.501	193.56
ENSMUSG00000007589.9	ENSMUSG00000007589.9	Tinf2	26.7588	29.7051	26.9693	30.4744	26.9937	30.6095
ENSMUSG00000007591.15	ENSMUSG00000007591.15	Tssk4	0.931013	0.615822	0.765847	0.861277	0.964726	0.459909
ENSMUSG00000007594.10	ENSMUSG00000007594.10	Hapln4	1.11455	0.947071	0.836642	1.07041	0.990513	1.10529
ENSMUSG00000007603.9	ENSMUSG00000007603.9	Dus3l	24.1501	25.4875	25.0663	25.1121	25.1123	26.1774
ENSMUSG00000007610.15	ENSMUSG00000007610.15	Gtpbp3	20.1088	19.1256	19.0037	18.0543	18.6367	17.3406
ENSMUSG00000007613.15	ENSMUSG00000007613.15	Tgfbr1	20.6104	21.842	20.4061	22.1075	22.232	25.3214
ENSMUSG00000007646.13	ENSMUSG00000007646.13	Rad51c	3.14919	3.62471	2.9785	3.20105	3.2497	3.38944
ENSMUSG00000007653.12	ENSMUSG00000007653.12	Gabrb2	0.0664729	0.0574287	0	0.106232	0.130797	0.153245
ENSMUSG00000007655.16	ENSMUSG00000007655.16	Cav1	197.074	202.825	232.965	225.114	239.015	234.821
ENSMUSG00000007656.13	ENSMUSG00000007656.13	Arpp19	167.018	195.1	177.38	198.438	167.072	185.287
ENSMUSG00000007659.18	ENSMUSG00000007659.18	Bcl2l1	137.393	131.34	137.987	132.837	130.922	127.1
ENSMUSG00000007670.10	ENSMUSG00000007670.10	Khsrp	188.623	182.505	191.839	178.192	182.318	181.179
ENSMUSG00000007721.6	ENSMUSG00000007721.6	Ccdc124	81.9696	77.1109	83.3339	82.7522	79.7066	79.6271
ENSMUSG00000023882.15	ENSMUSG00000023882.15	Zfp54	5.00422	7.1845	6.17941	6.00354	8.0117	7.38845
ENSMUSG00000007777.9	ENSMUSG00000007777.9	0610009B22Rik	27.1152	24.0981	23.3643	24.8603	28.595	25.8109
ENSMUSG00000007805.4	ENSMUSG00000007805.4	Twist2	30.193	28.8422	26.0337	27.097	30.2937	27.3483
ENSMUSG00000007815.13	ENSMUSG00000007815.13	Rhoa	263.541	263.469	271.17	262.957	269.168	262.946
ENSMUSG00000007817.15	ENSMUSG00000007817.15	Zmiz1	35.7831	35.1486	38.8027	35.5452	37.5603	37.9446
ENSMUSG00000007836.6	ENSMUSG00000007836.6	Hnrnpa0	118.946	113.887	108.737	108.62	105.936	104.354
ENSMUSG00000007837.11	ENSMUSG00000007837.11	Prrg2	17.3915	12.8438	15.3759	15.4391	16.521	15.8515
ENSMUSG00000029701.15	ENSMUSG00000029701.15	Rbm28	53.0391	48.8766	50.3832	52.4263	50.338	50.6853
ENSMUSG00000057788.13	ENSMUSG00000057788.13	Ddx49	50.1506	46.6833	45.1983	45.6711	46.6721	48.5707
ENSMUSG00000007872.3	ENSMUSG00000007872.3	Id3	64.106	58.2953	74.9981	80.4354	79.5516	82.9036
ENSMUSG00000007877.2	ENSMUSG00000007877.2	Tcap	0	0	0.159952	0.363065	0	0.184084
ENSMUSG00000007880.16	ENSMUSG00000007880.16	Arid1a	40.2631	39.8212	36.2736	36.7822	35.9989	37.001
ENSMUSG00000007888.15	ENSMUSG00000007888.15	Crlf1	10.9075	9.46671	9.67421	8.55454	9.25395	9.09635
ENSMUSG00000007892.8	ENSMUSG00000007892.8	Rplp1	3291.81	3264.71	3266.52	3172.34	3193.55	3059.45
ENSMUSG00000007907.4	ENSMUSG00000007907.4	Cabs1	0	0	0	0	0	0
ENSMUSG00000007908.14	ENSMUSG00000007908.14	Hmgcll1	15.3784	17.2987	17.1071	18.1918	18.8408	17.5163
ENSMUSG00000007944.8	ENSMUSG00000007944.8	Ttc9b	0	0	0.0319094	0.0363345	0	0.0368478
ENSMUSG00000007946.11	ENSMUSG00000007946.11	Phox2a	0	0	0	0	0	0
ENSMUSG00000007950.9	ENSMUSG00000007950.9	Abhd8	31.1728	31.1721	29.525	26.5751	27.3985	27.1808
ENSMUSG00000007987.12	ENSMUSG00000007987.12	Ift22	18.4343	14.6017	17.1058	17.4445	17.4199	19.8478
ENSMUSG00000008035.12	ENSMUSG00000008035.12	Mid1ip1	77.35	74.6418	98.6513	92.0639	99.3791	93.9781
ENSMUSG00000030069.15	ENSMUSG00000030069.15	Prok2	0	0	0	0	0	0
ENSMUSG00000008136.14	ENSMUSG00000008136.14	Fhl2	51.6626	52.4404	47.3705	44.3568	49.1656	47.734
ENSMUSG00000008153.12	ENSMUSG00000008153.12	Clstn3	0	0	0.0308586	0	0.0314484	0.0194265
ENSMUSG00000008206.16	ENSMUSG00000008206.16	Cers4	0.182391	0.140559	0.177873	0.172283	0.152826	0.192417
ENSMUSG00000008301.11	ENSMUSG00000008301.11	Phax	54.5603	48.7121	51.0996	51.3283	51.5654	44.591
ENSMUSG00000008307.11	ENSMUSG00000008307.11	1700109H08Rik	14.0761	13.3888	11.8056	12.6973	13.6868	18.479
ENSMUSG00000008318.10	ENSMUSG00000008318.10	Relt	5.81391	9.33121	6.04109	6.49753	6.49064	6.54796
ENSMUSG00000008333.12	ENSMUSG00000008333.12	Snrpb2	79.7717	78.6239	83.5005	82.5969	81.1373	89.3608
ENSMUSG00000008373.16	ENSMUSG00000008373.16	Prpf31	68.2656	66.9535	64.576	63.3937	65.1955	64.8445
ENSMUSG00000008384.8	ENSMUSG00000008384.8	Sertad1	40.0515	38.4334	30.2175	31.1369	36.3529	32.1861
ENSMUSG00000008393.9	ENSMUSG00000008393.9	Carhsp1	36.4909	38.8557	36.0172	35.4545	34.7342	35.8791
ENSMUSG00000008398.15	ENSMUSG00000008398.15	Elk3	53.8892	55.8371	52.5419	50.0964	49.0545	50.3257
ENSMUSG00000008429.8	ENSMUSG00000008429.8	Herpud2	12.7173	11.6041	13.5234	11.9467	12.6306	12.274
ENSMUSG00000008435.15	ENSMUSG00000008435.15	Rdh13	28.6434	24.8835	35.5929	36.1747	35.4853	36.6372
ENSMUSG00000008438.3	ENSMUSG00000008438.3	Adam21	0.232749	0.18764	0.217421	0.173421	0.203415	0.226124
ENSMUSG00000008450.8	ENSMUSG00000008450.8	Nutf2	157.549	173.791	148.975	160.979	159.351	165.042
ENSMUSG00000008461.6	ENSMUSG00000008461.6	Fut1	0	0	0	0	0.0261513	0
ENSMUSG00000008482.9	ENSMUSG00000008482.9	Rnf151	1.15957	0.812763	0.955143	1.08105	0.950603	0.827266
ENSMUSG00000008489.18	ENSMUSG00000008489.18	Elavl2	0.611536	0.343609	0.557752	0.712272	0.257935	0.629634
ENSMUSG00000008540.11	ENSMUSG00000008540.11	Mgst1	20.9071	19.2388	22.5632	27.4571	28.2711	29.3335
ENSMUSG00000029131.14	ENSMUSG00000029131.14	Dnajb6	132.447	140.496	138.809	148.762	138.296	149.77
ENSMUSG00000008590.4	ENSMUSG00000008590.4	Htr3b	0.215442	0.265275	0.188633	0.391821	0.150118	0.343633
ENSMUSG00000008601.12	ENSMUSG00000008601.12	Rab25	0.877896	0.585536	0.406151	0.526836	0.793806	0.857367
ENSMUSG00000008604.11	ENSMUSG00000008604.11	Ubqln4	119.386	111.645	107.862	105.022	106.923	102.093
ENSMUSG00000073424.9	ENSMUSG00000073424.9	Cyp4f15	0	0	0	0	0.0280756	0
ENSMUSG00000008668.15	ENSMUSG00000008668.15	Rps18	3194.48	3157.23	3143.98	3084.59	3077.57	2951.2
ENSMUSG00000008682.13	ENSMUSG00000008682.13	Rpl10	470.327	472.869	480.939	506.477	445.431	482.848
ENSMUSG00000094441.2	ENSMUSG00000094441.2	Zfp955a	15.2753	13.3104	12.4789	12.305	11.9835	12.1493
ENSMUSG00000008734.9	ENSMUSG00000008734.9	Gprc5b	3.31498	3.61543	4.00746	3.805	3.70931	3.40211
ENSMUSG00000024835.15	ENSMUSG00000024835.15	Coro1b	137.427	130.193	161.415	156.34	152.031	157.77
ENSMUSG00000008763.16	ENSMUSG00000008763.16	Man1a2	52.6389	52.7379	49.986	54.4392	46.9542	49.8061
ENSMUSG00000008813.13	ENSMUSG00000008813.13	Tppp2	0	0	0	0.125975	0	0
ENSMUSG00000008822.15	ENSMUSG00000008822.15	Acyp1	16.2006	18.7898	15.1348	14.207	16.066	14.9573
ENSMUSG00000008843.4	ENSMUSG00000008843.4	Cldn13	0	0	0	0	0	0
ENSMUSG00000067889.6	ENSMUSG00000067889.6	Sptbn2	0.00775291	0.0446651	0.0217523	0.0248108	0.0203574	0.00838746
ENSMUSG00000026313.16	ENSMUSG00000026313.16	Hdac4	22.8425	25.8712	23.7446	23.3289	23.8496	24.3803
ENSMUSG00000008855.17	ENSMUSG00000008855.17	Hdac5	24.1635	24.8662	23.7309	25.2308	22.8726	27.5322
ENSMUSG00000008859.8	ENSMUSG00000008859.8	Rala	38.4019	39.4493	43.0803	44.5324	37.893	38.7488
ENSMUSG00000008874.3	ENSMUSG00000008874.3	Clec3a	0	0	0	0	0	0
ENSMUSG00000008892.12	ENSMUSG00000008892.12	Vdac3	271.31	273.911	282.43	282.227	286.976	282.259
ENSMUSG00000058600.13	ENSMUSG00000058600.13	Rpl30	1424.1	1463.65	1440.21	1466.98	1547.78	1473.04
ENSMUSG00000028970.9	ENSMUSG00000028970.9	Abcb1b	22.8286	23.7262	22.4508	23.9408	23.3869	23.1358
ENSMUSG00000021144.14	ENSMUSG00000021144.14	Mta1	79.6506	75.165	76.3775	73.1483	74.1061	75.2583
ENSMUSG00000008958.14	ENSMUSG00000008958.14	Vps72	62.8544	61.2213	61.9964	59.9634	60.1712	59.7914
ENSMUSG00000008976.16	ENSMUSG00000008976.16	Gabpa	45.7757	47.9853	47.6159	47.4174	44.9126	44.457
ENSMUSG00000024006.17	ENSMUSG00000024006.17	Stk38	47.5599	51.0687	49.7668	53.87	53.9433	58.4807
ENSMUSG00000008999.7	ENSMUSG00000008999.7	Bmp7	5.3074	5.65845	5.31372	4.96966	6.0393	6.60546
ENSMUSG00000009013.5	ENSMUSG00000009013.5	Dynll1	274.127	300.754	279.016	289.823	294.002	298.772
ENSMUSG00000009030.14	ENSMUSG00000009030.14	Pdcl	29.484	25.3456	31.2878	26.4271	25.2064	26.0427
ENSMUSG00000009047.4	ENSMUSG00000009047.4	Gm5965	0	0	0	0	0	0
ENSMUSG00000009070.14	ENSMUSG00000009070.14	Rsph14	0.29072	0.334646	0.193715	0.308666	0.144937	0.313023
ENSMUSG00000009075.2	ENSMUSG00000009075.2	Cabp7	0	0	0	0	0.022726	0
ENSMUSG00000009076.10	ENSMUSG00000009076.10	Zmat5	19.4845	19.2402	19.507	19.9181	18.6935	19.2635
ENSMUSG00000009090.17	ENSMUSG00000009090.17	Ap1b1	31.5034	30.1109	32.3524	31.8567	32.2	33.481
ENSMUSG00000009092.5	ENSMUSG00000009092.5	Derl3	0.113763	0.131487	0.106483	0.181606	0.148662	0.0613893
ENSMUSG00000009097.10	ENSMUSG00000009097.10	Tbx1	0	0	0	0	0	0
ENSMUSG00000009112.4	ENSMUSG00000009112.4	Bcl2l13	59.6211	50.6663	49.2481	55.5551	58.9455	65.6407
ENSMUSG00000009115.5	ENSMUSG00000009115.5	Spatc1l	0.0745515	0.0857343	0.0693742	0.31517	0.0490666	0.181542
ENSMUSG00000022718.12	ENSMUSG00000022718.12	Dgcr8	29.9575	29.8614	30.0909	29.7958	28.9409	30.3385
ENSMUSG00000009185.2	ENSMUSG00000009185.2	Ccl8	0.643691	0.245757	0.197706	0	0.92202	1.12936
ENSMUSG00000026536.9	ENSMUSG00000026536.9	Ifi211	18.4509	20.2072	18.6353	17.3255	20.2114	19.4282
ENSMUSG00000000131.15	ENSMUSG00000000131.15	Xpo6	40.2806	36.33	40.3722	38.4856	41.4807	40.7679
ENSMUSG00000009210.10	ENSMUSG00000009210.10	Prr29	0	0	0	0	0	0
ENSMUSG00000062345.10	ENSMUSG00000062345.10	Serpinb2	0.0357889	0	0	0	0	0
ENSMUSG00000009214.9	ENSMUSG00000009214.9	Mymk	0	0	0	0	0	0
ENSMUSG00000009246.14	ENSMUSG00000009246.14	Trpm5	0	0	0	0.129889	0	0
ENSMUSG00000009248.6	ENSMUSG00000009248.6	Ascl2	0	0	0	0	0	0
ENSMUSG00000000244.17	ENSMUSG00000000244.17	Tspan32	0	0.216132	0	0	0.0433998	0.134462
ENSMUSG00000052763.7	ENSMUSG00000052763.7	Zfp212	12.9099	12.8278	12.1041	11.6737	13.0419	12.0221
ENSMUSG00000052751.16	ENSMUSG00000052751.16	Repin1	10.3871	10.8729	11.7271	11.8972	11.8191	12.2149
ENSMUSG00000009281.6	ENSMUSG00000009281.6	Rarres2	0	0	0	0	0	0
ENSMUSG00000009291.13	ENSMUSG00000009291.13	Pttg1ip	115.943	111.738	132.992	135.923	134.042	137.705
ENSMUSG00000009378.4	ENSMUSG00000009378.4	Slc16a12	0	0.0188332	0	0.0348388	0.0285963	0
ENSMUSG00000001131.11	ENSMUSG00000001131.11	Timp1	116.105	110.642	102.371	101.619	100.974	103.461
ENSMUSG00000009394.13	ENSMUSG00000009394.13	Syn2	0.170722	0.218936	0.22269	0.181904	0.353785	0.395466
ENSMUSG00000009406.13	ENSMUSG00000009406.13	Elk1	15.89	15.9118	18.559	18.0418	18.5064	16.8533
ENSMUSG00000027895.10	ENSMUSG00000027895.10	Kcnc4	0	0	0	0	0	0
ENSMUSG00000030838.19	ENSMUSG00000030838.19	Ush1c	0	0	0	0	0	0
ENSMUSG00000009535.13	ENSMUSG00000009535.13	Rnmt	58.184	57.2646	55.0155	54.3088	52.309	53.5648
ENSMUSG00000009545.14	ENSMUSG00000009545.14	Kcnq1	0	0	0	0.0505233	0	0
ENSMUSG00000009549.14	ENSMUSG00000009549.14	Srp14	117.38	121.804	116.399	111.717	110.479	112.118
ENSMUSG00000009551.2	ENSMUSG00000009551.2	6330409D20Rik	0	0	0	0	0	0
ENSMUSG00000009555.16	ENSMUSG00000009555.16	Cdk9	89.8729	89.3874	83.797	78.3529	84.3794	78.2111
ENSMUSG00000026814.16	ENSMUSG00000026814.16	Eng	0.810085	0.733005	0.48889	0.494015	0.651955	0.56228
ENSMUSG00000009563.16	ENSMUSG00000009563.16	Tor2a	31.0893	32.2546	30.7789	29.8929	31.6879	31.7426
ENSMUSG00000009569.14	ENSMUSG00000009569.14	Mrtfb	26.3817	25.8031	29.7671	28.8144	29.9638	31.0929
ENSMUSG00000022415.12	ENSMUSG00000022415.12	Syngr1	31.1099	25.2625	28.5734	28.7492	26.4773	30.0079
ENSMUSG00000009588.9	ENSMUSG00000009588.9	St6galnac1	0.0866	0	0.0918976	0.0848363	0.128048	0.0372112
ENSMUSG00000009596.9	ENSMUSG00000009596.9	Taf7l	0.0365618	0.0770418	0.0623623	0.0708626	0.0957402	0.0718599
ENSMUSG00000009628.14	ENSMUSG00000009628.14	Tex15	0.136475	0.0264521	0.046288	0.0244898	0.070031	0
ENSMUSG00000009630.10	ENSMUSG00000009630.10	Ppp2cb	126.208	125.045	126.026	124.108	128.947	128.609
ENSMUSG00000009633.3	ENSMUSG00000009633.3	G0s2	0.192371	0	0.0893634	0	0	0
ENSMUSG00000019916.14	ENSMUSG00000019916.14	P4ha1	19.474	21.6759	25.7483	23.9194	22.923	26.1016
ENSMUSG00000009646.13	ENSMUSG00000009646.13	Pla2g12b	0	0	0	0	0	0
ENSMUSG00000009647.13	ENSMUSG00000009647.13	Mcu	83.7207	80.7442	79.7917	76.0978	74.2873	73.887
ENSMUSG00000009654.4	ENSMUSG00000009654.4	Oit3	1.42974	1.35768	1.0074	1.57485	1.5781	1.21815
ENSMUSG00000009670.11	ENSMUSG00000009670.11	Tex11	0	0	0.0740112	0.0843167	0.0230797	0.0446445
ENSMUSG00000009687.14	ENSMUSG00000009687.14	Fxyd5	63.0923	64.1561	53.4796	58.9302	57.6353	59.1388
ENSMUSG00000009731.4	ENSMUSG00000009731.4	Kcnd1	3.27575	3.38915	3.21362	3.0784	3.72022	3.8239
ENSMUSG00000009733.9	ENSMUSG00000009733.9	Tfcp2	12.4417	11.2851	10.6911	9.99557	11.4986	12.9737
ENSMUSG00000009741.15	ENSMUSG00000009741.15	Ubp1	51.4529	50.8993	49.7665	48.806	52.6157	50.6136
ENSMUSG00000009828.15	ENSMUSG00000009828.15	Ick	19.4697	17.3145	17.727	16.0958	18.4407	15.5813
ENSMUSG00000009863.14	ENSMUSG00000009863.14	Sdhb	105.28	105.47	105.859	108.64	103.74	103.757
ENSMUSG00000009876.13	ENSMUSG00000009876.13	Cox4i2	0	0	0.114497	0	0	0
ENSMUSG00000009894.15	ENSMUSG00000009894.15	Snap47	34.8637	31.1769	33.6533	36.7439	34.7146	37.8336
ENSMUSG00000009900.7	ENSMUSG00000009900.7	Wnt3a	0	0	0	0	0	0
ENSMUSG00000009905.5	ENSMUSG00000009905.5	Kdsr	11.0946	11.8262	14.3645	14.1122	14.3389	13.6125
ENSMUSG00000009941.10	ENSMUSG00000009941.10	Nxf2	0	0	0	0	0	0
ENSMUSG00000031397.11	ENSMUSG00000031397.11	Tktl1	0.0555988	0.0320124	0.103839	0.0295718	0.0242852	0.0299899
ENSMUSG00000010044.12	ENSMUSG00000010044.12	Zmynd10	0.162148	0.186653	0.378182	0.172181	0.176849	0.218265
ENSMUSG00000010045.2	ENSMUSG00000010045.2	Tmem115	24.1768	24.0748	23.4292	21.5551	19.1455	21.0729
ENSMUSG00000010047.12	ENSMUSG00000010047.12	Hyal2	32.8244	32.3048	27.332	27.3991	31.1608	28.8489
ENSMUSG00000010048.10	ENSMUSG00000010048.10	Ifrd2	46.8902	53.3527	53.5556	43.2523	50.8669	51.6454
ENSMUSG00000010051.15	ENSMUSG00000010051.15	Hyal1	1.04695	1.02125	1.25632	1.19694	0.962074	1.08284
ENSMUSG00000010054.4	ENSMUSG00000010054.4	Tusc2	13.3493	14.5673	14.4683	14.3538	15.5766	13.5766
ENSMUSG00000010057.8	ENSMUSG00000010057.8	Nprl2	13.7976	13.2807	13.1487	14.6839	13.8149	12.2988
ENSMUSG00000034837.12	ENSMUSG00000034837.12	Gnat1	0	0	0.0277412	0.0631946	0	0
ENSMUSG00000010064.15	ENSMUSG00000010064.15	Slc38a3	0.0840232	0.15259	0.0523097	0.137916	0.227553	0
ENSMUSG00000010066.15	ENSMUSG00000010066.15	Cacna2d2	0.0325465	0	0.0232138	0.0211613	0.0379016	0.0369564
ENSMUSG00000010067.13	ENSMUSG00000010067.13	Rassf1	33.5054	30.799	33.5684	31.5596	34.4251	33.7503
ENSMUSG00000010095.13	ENSMUSG00000010095.13	Slc3a2	247.375	255.601	259.514	256.775	257.68	270.805
ENSMUSG00000010097.15	ENSMUSG00000010097.15	Nxf1	126.173	116.922	113.962	119.058	119.923	126.469
ENSMUSG00000117924.1	ENSMUSG00000117924.1	Tmem223	49.5666	49.7093	47.2946	49.3288	47.552	45.219
ENSMUSG00000118346.1	ENSMUSG00000118346.1	Tmem179b	30.1554	27.189	24.8878	28.6528	26.9697	32.4069
ENSMUSG00000024650.5	ENSMUSG00000024650.5	Slc22a6	0	0	0.0155563	0	0	0
ENSMUSG00000063796.9	ENSMUSG00000063796.9	Slc22a8	0.0996269	0.0463135	0.0558843	0.0638002	0.052098	0.0654074
ENSMUSG00000010110.17	ENSMUSG00000010110.17	Stx5a	49.8089	49.5103	42.0667	43.8249	44.5209	50.4626
ENSMUSG00000010122.14	ENSMUSG00000010122.14	Slc47a1	0.571174	0.479515	0.366621	0.223066	0.806585	0.419106
ENSMUSG00000000561.14	ENSMUSG00000000561.14	Wdr77	108.958	109.531	105.706	111.06	110.877	109.026
ENSMUSG00000074344.7	ENSMUSG00000074344.7	Tmigd3	0	0	0	0	0	0
ENSMUSG00000010136.14	ENSMUSG00000010136.14	Pifo	0	0	0	0	0	0
ENSMUSG00000010142.12	ENSMUSG00000010142.12	Tnfrsf13b	0	0	0.109576	0	0.0234246	0.0289284
ENSMUSG00000010154.7	ENSMUSG00000010154.7	Spire2	35.1032	35.9566	36.0147	35.0288	31.7102	30.8164
ENSMUSG00000010175.13	ENSMUSG00000010175.13	Prox1	0.379274	0.426474	0.329464	0.361297	0.375151	0.397226
ENSMUSG00000079677.2	ENSMUSG00000079677.2	Fdx2	47.8066	48.4866	50.2758	51.1996	46.8679	45.5969
ENSMUSG00000010277.7	ENSMUSG00000010277.7	2610507B11Rik	120.606	119.717	110.808	109.945	107.988	109.927
ENSMUSG00000010290.7	ENSMUSG00000010290.7	AI597479	10.6582	10.338	10.4291	11.0008	10.6205	9.63136
ENSMUSG00000010307.7	ENSMUSG00000010307.7	Tmem86a	10.1468	8.10045	6.63805	7.34988	7.32808	8.79365
ENSMUSG00000010358.13	ENSMUSG00000010358.13	Ifi35	8.88404	9.40212	9.71028	9.41505	9.70026	10.3139
ENSMUSG00000010362.9	ENSMUSG00000010362.9	Rdm1	31.1736	29.4808	29.923	27.6223	29.4769	29.6456
ENSMUSG00000010376.15	ENSMUSG00000010376.15	Nedd8	176.617	201.071	186.997	186.032	192.108	189.402
ENSMUSG00000010392.8	ENSMUSG00000010392.8	Gosr1	19.6569	20.658	19.5386	19.7981	19.5753	20.7438
ENSMUSG00000010406.12	ENSMUSG00000010406.12	Mrpl52	222.458	215.932	200.578	214.455	203.245	208.205
ENSMUSG00000010435.7	ENSMUSG00000010435.7	Spaca7	1.49738	1.9983	1.26668	1.21403	1.50695	1.40888
ENSMUSG00000010453.12	ENSMUSG00000010453.12	Kansl3	55.8568	44.7204	39.0852	44.0817	38.7285	38.2731
ENSMUSG00000010529.6	ENSMUSG00000010529.6	Gm266	0.0629402	0	0	0.0666275	0	0
ENSMUSG00000010538.14	ENSMUSG00000010538.14	Tsacc	9.88747	13.4035	8.95005	10.1606	11.1921	6.72368
ENSMUSG00000010554.14	ENSMUSG00000010554.14	Mettl16	49.8084	51.5601	47.635	46.8586	48.1172	49.491
ENSMUSG00000010592.9	ENSMUSG00000010592.9	Dazl	0.0240895	0	0	0	0.0210518	0
ENSMUSG00000010601.14	ENSMUSG00000010601.14	Apol7a	1.55147	2.91619	3.03449	1.49857	1.85955	1.25967
ENSMUSG00000010609.15	ENSMUSG00000010609.15	Psen2	6.92798	6.50896	6.1674	6.06334	6.41451	7.07577
ENSMUSG00000010651.4	ENSMUSG00000010651.4	Acaa1b	8.35549	8.65423	12.0276	11.1752	11.9231	11.5756
ENSMUSG00000010660.3	ENSMUSG00000010660.3	Plcd1	1.59344	1.26822	1.00815	1.03919	1.22863	1.6363
ENSMUSG00000010663.5	ENSMUSG00000010663.5	Fads1	115.466	119.537	159.684	157.121	146.382	150.192
ENSMUSG00000010755.17	ENSMUSG00000010755.17	Cars	58.6801	61.2443	64.7572	65.2636	65.1659	67.1193
ENSMUSG00000010760.5	ENSMUSG00000010760.5	Phlda2	35.4445	34.4164	30.2851	30.9961	32.9268	26.0883
ENSMUSG00000010796.11	ENSMUSG00000010796.11	Asz1	0	0	0	0	0	0
ENSMUSG00000010797.6	ENSMUSG00000010797.6	Wnt2	0	0	0	0	0	0
ENSMUSG00000010825.17	ENSMUSG00000010825.17	Grid2ip	0.0517413	0.138556	0.0321184	0.109837	0.0450795	0.0371305
ENSMUSG00000010830.8	ENSMUSG00000010830.8	Kdelr3	7.30916	9.62104	9.75354	7.52549	8.15751	9.44054
ENSMUSG00000010841.13	ENSMUSG00000010841.13	Cfap97d1	0	0	0	0	0	0
ENSMUSG00000027679.13	ENSMUSG00000027679.13	Dnajc19	69.0423	69.7977	74.7879	76.8483	77.4962	69.5469
ENSMUSG00000010911.12	ENSMUSG00000010911.12	Apip	39.0584	45.5149	41.7181	41.9511	39.8343	44.4568
ENSMUSG00000010914.10	ENSMUSG00000010914.10	Pdhx	43.3638	43.2454	46.5789	42.8614	41.1205	41.7839
ENSMUSG00000011008.13	ENSMUSG00000011008.13	Mcoln2	0	0	0.0257431	0.0289698	0	0.0892202
ENSMUSG00000011034.6	ENSMUSG00000011034.6	Slc5a1	0	0	0	0	0	0
ENSMUSG00000011118.4	ENSMUSG00000011118.4	Panx3	0	0	0	0	0	0
ENSMUSG00000042826.13	ENSMUSG00000042826.13	Fgf11	1.75625	1.48446	1.51151	1.34063	1.74462	1.61703
ENSMUSG00000011154.17	ENSMUSG00000011154.17	Cfap161	0	0.0646268	0	0	0	0
ENSMUSG00000011158.8	ENSMUSG00000011158.8	Brf1	24.4253	21.3823	23.3979	23.4008	23.3517	23.8164
ENSMUSG00000011171.11	ENSMUSG00000011171.11	Vipr2	0.18788	0.085808	0.172217	0.234025	0.136552	0.0782658
ENSMUSG00000047257.13	ENSMUSG00000047257.13	Prss45	0	0	0	0	0	0
ENSMUSG00000011254.16	ENSMUSG00000011254.16	Thg1l	8.39216	8.04491	8.43497	8.09596	8.48277	8.74687
ENSMUSG00000011256.16	ENSMUSG00000011256.16	Adam19	0.22022	0.180953	0.158092	0.243651	0.165138	0.2235
ENSMUSG00000011263.16	ENSMUSG00000011263.16	Exoc3l2	0	0	0	0	0.0144297	0
ENSMUSG00000031495.8	ENSMUSG00000031495.8	Cd209d	0	0	0	0.14509	0	0
ENSMUSG00000011306.7	ENSMUSG00000011306.7	Sugp1	30.26	27.9607	26.6937	26.0794	27.3302	29.7989
ENSMUSG00000027710.14	ENSMUSG00000027710.14	Acad9	33.9017	35.6211	33.7239	38.8978	35.1891	34.1971
ENSMUSG00000011349.5	ENSMUSG00000011349.5	Dmrtc2	0	0	0	0	0	0
ENSMUSG00000011382.8	ENSMUSG00000011382.8	Dhdh	4.39947	5.03418	4.2107	5.2447	5.66535	5.52822
ENSMUSG00000011463.5	ENSMUSG00000011463.5	Cpb1	0.0502279	0.0577542	0.0472035	0.107234	0.0220166	0.0816064
ENSMUSG00000002668.8	ENSMUSG00000002668.8	Dennd1c	0	0	0	0.0579146	0.02378	0
ENSMUSG00000011589.9	ENSMUSG00000011589.9	Fsd1	0.20494	0.0471817	0.0382376	0.0435214	0.143047	0.0441357
ENSMUSG00000011632.7	ENSMUSG00000011632.7	Pinlyp	0	0.346484	0	0.105844	0	0
ENSMUSG00000011751.16	ENSMUSG00000011751.16	Sptbn4	0.431065	0.592719	0.663528	0.578008	0.425752	0.601242
ENSMUSG00000011752.7	ENSMUSG00000011752.7	Pgam1	680.025	680.616	732.764	718.878	701.038	681.75
ENSMUSG00000051747.15	ENSMUSG00000051747.15	Ttn	0.321738	0.000882695	0.246664	0.00601298	0.231024	0.00406702
ENSMUSG00000011837.4	ENSMUSG00000011837.4	Snapc2	27.7282	26.0242	31.1538	28.7007	30.2505	32.3909
ENSMUSG00000011884.13	ENSMUSG00000011884.13	Gltp	78.1042	73.0296	79.6268	76.5962	73.2865	73.6974
ENSMUSG00000011960.12	ENSMUSG00000011960.12	Ccnt1	39.9174	41.7561	36.4864	40.0192	40.0328	39.8939
ENSMUSG00000003166.20	ENSMUSG00000003166.20	Dgcr2	46.3515	45.6177	47.1669	45.3537	44.45	47.4604
ENSMUSG00000012017.4	ENSMUSG00000012017.4	Scarf2	48.1275	40.9535	35.5977	37.2802	40.2081	41.1199
ENSMUSG00000012042.9	ENSMUSG00000012042.9	4930579F01Rik	0	0	0	0	0	0
ENSMUSG00000012114.17	ENSMUSG00000012114.17	Med15	55.4867	57.246	57.7998	55.4812	57.3585	57.2849
ENSMUSG00000012117.13	ENSMUSG00000012117.13	Dhdds	18.3673	15.9577	15.9539	17.4852	18.4543	17.7537
ENSMUSG00000022738.7	ENSMUSG00000022738.7	Gsc2	0	0	0	0.130142	0.11452	0
ENSMUSG00000032179.7	ENSMUSG00000032179.7	Bmp5	0.704459	0.934249	1.18625	0.929158	0.879621	1.34743
ENSMUSG00000021510.11	ENSMUSG00000021510.11	Zfp729a	12.1082	12.3388	12.5664	12.8337	13.3449	13.5357
ENSMUSG00000012187.13	ENSMUSG00000012187.13	Mogat1	0	0	0	0	0	0
ENSMUSG00000040562.12	ENSMUSG00000040562.12	Gstm2	2.80415	1.45059	2.77044	3.02428	2.06509	3.00608
ENSMUSG00000012211.13	ENSMUSG00000012211.13	Tex22	0.34409	0.524929	0.384398	0.380078	0.364665	0.321193
ENSMUSG00000012282.2	ENSMUSG00000012282.2	Wnt8a	0.287291	0.330704	0.15315	0.174312	0.143234	0.220966
ENSMUSG00000012296.16	ENSMUSG00000012296.16	Tjap1	101.176	104.802	98.3721	99.9666	103.075	101.883
ENSMUSG00000012396.12	ENSMUSG00000012396.12	Nanog	1.82422	1.58501	1.80141	1.96157	2.26379	2.22684
ENSMUSG00000012422.14	ENSMUSG00000012422.14	Tmem167	15.0945	16.91	14.6068	16.0701	17.1028	17.3287
ENSMUSG00000027615.14	ENSMUSG00000027615.14	Hps3	9.34588	10.3913	10.8824	12.4973	11.3654	11.8153
ENSMUSG00000012443.4	ENSMUSG00000012443.4	Kif11	87.61	89.4381	87.152	91.8786	97.4987	96.6685
ENSMUSG00000041164.15	ENSMUSG00000041164.15	Zmiz2	39.8359	37.8347	36.8357	33.9605	34.6318	33.6068
ENSMUSG00000012483.4	ENSMUSG00000012483.4	Rpa3	55.0871	49.9761	59.3948	55.3737	56.6409	53.6388
ENSMUSG00000012520.10	ENSMUSG00000012520.10	Phox2b	0	0	0	0	0	0
ENSMUSG00000012535.14	ENSMUSG00000012535.14	Tnpo3	86.8398	87.2699	84.8332	86.1829	88.7651	89.5505
ENSMUSG00000030446.17	ENSMUSG00000030446.17	Zfp273	2.7509	3.09595	2.1632	2.82026	2.12129	2.21233
ENSMUSG00000012640.16	ENSMUSG00000012640.16	Zfp715	7.56429	10.5734	8.24957	9.95808	7.57785	7.47121
ENSMUSG00000039013.16	ENSMUSG00000039013.16	Siglecf	0.164102	0	0.178788	0.290958	0.11947	0.118029
ENSMUSG00000031494.7	ENSMUSG00000031494.7	Cd209a	0	0	0	0	0	0.0533724
ENSMUSG00000012705.16	ENSMUSG00000012705.16	Retn	2.18916	3.04109	2.91033	3.01961	3.01231	2.63818
ENSMUSG00000058093.13	ENSMUSG00000058093.13	Zfp729b	5.73345	5.88417	6.94797	5.82536	6.00792	5.16483
ENSMUSG00000012777.14	ENSMUSG00000012777.14	Acp4	0.0885841	0.0509802	0.0413097	0.0940163	0.0386325	0.0476715
ENSMUSG00000020954.16	ENSMUSG00000020954.16	Strn3	59.8092	59.1321	53.7897	55.6607	61.4674	58.2873
ENSMUSG00000013076.17	ENSMUSG00000013076.17	Amotl1	16.4696	16.9616	18.107	19.5279	17.3629	18.2856
ENSMUSG00000013083.8	ENSMUSG00000013083.8	2200002J24Rik	0	0	0	0	0	0.521072
ENSMUSG00000013091.5	ENSMUSG00000013091.5	Tmem190	0	0	0	0	0	0
ENSMUSG00000020472.14	ENSMUSG00000020472.14	Zkscan17	27.1824	26.0643	26.2107	26.045	26.9185	26.4844
ENSMUSG00000013150.15	ENSMUSG00000013150.15	Gfod2	13.8049	13.8369	12.6395	13.9015	13.2427	15.3337
ENSMUSG00000013155.10	ENSMUSG00000013155.10	Enkd1	40.6625	37.5624	39.1536	36.9047	41.155	40.2936
ENSMUSG00000013158.6	ENSMUSG00000013158.6	4933405L10Rik	0.126007	0.164251	0	0.278854	0.219422	0.0765639
ENSMUSG00000013160.7	ENSMUSG00000013160.7	Atp6v0d1	49.2942	51.1097	83.9895	81.8939	83.4308	83.0495
ENSMUSG00000064145.12	ENSMUSG00000064145.12	Arih2	22.3439	23.1932	23.8457	21.9898	23.2523	23.8703
ENSMUSG00000053054.13	ENSMUSG00000053054.13	Adh6a	0.0292262	0	0	0	0	0.0656755
ENSMUSG00000037797.14	ENSMUSG00000037797.14	Adh4	0	0	0	0	0	0
ENSMUSG00000013353.10	ENSMUSG00000013353.10	4931406B18Rik	1.59189	1.262	1.033	1.55358	1.1977	1.76769
ENSMUSG00000013415.9	ENSMUSG00000013415.9	Igf2bp1	54.0136	53.265	49.8908	48.429	49.8029	50.8015
ENSMUSG00000008090.14	ENSMUSG00000008090.14	Fgfrl1	19.6802	18.8085	17.2809	18.9742	20.7259	19.2476
ENSMUSG00000013523.13	ENSMUSG00000013523.13	Bcas1	0.0491429	0.113191	0.100618	0.148372	0.0644158	0.0501569
ENSMUSG00000029213.11	ENSMUSG00000029213.11	Commd8	16.1933	17.6554	21.547	20.2867	16.8896	21.7007
ENSMUSG00000013593.12	ENSMUSG00000013593.12	Ndufs2	176.236	171.811	177.065	172.736	177.797	181.635
ENSMUSG00000013611.14	ENSMUSG00000013611.14	Snx31	0.324364	0.135819	0.357925	0.219522	0.0772678	0.0954107
ENSMUSG00000008200.15	ENSMUSG00000008200.15	Fnbp4	41.0046	39.959	40.4522	39.6862	41.1374	42.4894
ENSMUSG00000013622.15	ENSMUSG00000013622.15	Atraid	33.9119	35.7781	36.7999	36.1017	36.803	39.4175
ENSMUSG00000062077.14	ENSMUSG00000062077.14	Trim54	0.670641	0.178096	0.480879	0.546959	0.505382	0.554671
ENSMUSG00000013629.16	ENSMUSG00000013629.16	Cad	87.9383	86.0607	87.9585	80.8103	83.6883	83.4779
ENSMUSG00000013643.13	ENSMUSG00000013643.13	Lypd8	0.071734	0.0825008	0.0667665	0.0758442	0	0.153822
ENSMUSG00000013653.2	ENSMUSG00000013653.2	1810065E05Rik	0	0	0	0	0	0
ENSMUSG00000013663.7	ENSMUSG00000013663.7	Pten	45.3061	46.7011	50.4644	50.869	51.0397	50.4874
ENSMUSG00000013698.12	ENSMUSG00000013698.12	Pea15a	78.7069	80.0101	97.1032	91.618	91.0417	90.9768
ENSMUSG00000013701.13	ENSMUSG00000013701.13	Timm23	156.972	161.902	156.89	154.185	161.298	160.383
ENSMUSG00000013707.3	ENSMUSG00000013707.3	Tnfaip8l2	0	0	0	0	0.120825	0
ENSMUSG00000005362.14	ENSMUSG00000005362.14	Crbn	34.4971	36.3239	38.3068	35.2396	37.9765	32.2595
ENSMUSG00000019254.16	ENSMUSG00000019254.16	Ppp1r12c	30.7282	31.9473	30.2685	30.5326	31.6109	32.9701
ENSMUSG00000013766.11	ENSMUSG00000013766.11	Ly6g6e	0.136844	0.397004	0.193658	0.431113	0.236443	0.220496
ENSMUSG00000013787.15	ENSMUSG00000013787.15	Ehmt2	110.332	104.927	107.036	103.877	107.405	110.461
ENSMUSG00000032000.17	ENSMUSG00000032000.17	Birc3	10.2946	10.4326	10.4514	11.3583	12.0824	12.7432
ENSMUSG00000013822.7	ENSMUSG00000013822.7	Elof1	79.3547	83.4579	79.169	79.3095	78.3574	77.1522
ENSMUSG00000025417.8	ENSMUSG00000025417.8	Pip4k2c	21.5068	21.9204	29.9527	28.9298	26.127	26.8632
ENSMUSG00000028125.14	ENSMUSG00000028125.14	Abca4	0.129485	0.191762	0.276573	0.137919	0.161739	0.339686
ENSMUSG00000013878.18	ENSMUSG00000013878.18	Rnf170	13.6907	13.2534	12.6462	11.7956	13.6811	12.6249
ENSMUSG00000030693.10	ENSMUSG00000030693.10	Klk10	0	0.187502	0.101243	0.115135	0	0.116758
ENSMUSG00000044430.11	ENSMUSG00000044430.11	Klk12	0	0	0	0	0	0
ENSMUSG00000013921.15	ENSMUSG00000013921.15	Clip3	1.21552	1.3436	0.590738	0.604418	0.529276	0.950795
ENSMUSG00000013928.13	ENSMUSG00000013928.13	Thap8	0.195257	0	0.0606114	0.137758	0.113326	0.209558
ENSMUSG00000013936.12	ENSMUSG00000013936.12	Myl2	0.561597	0.107577	0.173953	0.690659	0.568807	0.900463
ENSMUSG00000029510.15	ENSMUSG00000029510.15	Gpc2	1.45595	1.67666	1.79915	1.32374	0.925136	1.11396
ENSMUSG00000013974.3	ENSMUSG00000013974.3	Mcemp1	0	0	0	0	0	0
ENSMUSG00000014030.15	ENSMUSG00000014030.15	Pax5	0.0160934	0	0	0	0	0
ENSMUSG00000014074.17	ENSMUSG00000014074.17	Rnf168	23.4783	22.006	23.8131	23.1943	24.4447	22.3299
ENSMUSG00000014075.15	ENSMUSG00000014075.15	Tctex1d2	13.483	12.2481	17.0229	19.2885	17.0695	18.194
ENSMUSG00000014077.13	ENSMUSG00000014077.13	Chp1	153.964	153.381	172.786	172.743	172.173	175.02
ENSMUSG00000014104.12	ENSMUSG00000014104.12	Sval2	0	0	0	0	0	0
ENSMUSG00000054545.17	ENSMUSG00000054545.17	Ugt1a6a	11.615	13.3874	10.4578	11.2421	11.8681	14.5293
ENSMUSG00000026786.14	ENSMUSG00000026786.14	Apbb1ip	0	0.0565071	0	0	0	0.0264782
ENSMUSG00000014177.10	ENSMUSG00000014177.10	Tvp23b	21.0234	22.818	20.4734	20.7098	19.3927	19.9241
ENSMUSG00000014195.15	ENSMUSG00000014195.15	Dnajc7	94.9374	100.252	91.9292	97.1538	96.8423	96.1455
ENSMUSG00000014226.10	ENSMUSG00000014226.10	Cacybp	122.694	125.062	123.087	118.151	130.248	120.271
ENSMUSG00000014245.8	ENSMUSG00000014245.8	Pigl	12.8246	12.0795	9.94986	11.6222	11.9241	11.5411
ENSMUSG00000055204.15	ENSMUSG00000055204.15	Ankrd17	73.1737	70.9148	70.6158	71.1846	72.3087	73.218
ENSMUSG00000014294.4	ENSMUSG00000014294.4	Ndufa2	181.078	178.683	193.851	190.394	189.109	170.175
ENSMUSG00000014301.13	ENSMUSG00000014301.13	Pam16	32.5399	30.1409	30.2993	23.1875	27.3851	23.8727
ENSMUSG00000014303.13	ENSMUSG00000014303.13	Glis2	57.9541	52.9954	47.8222	46.965	48.8938	47.7943
ENSMUSG00000014313.15	ENSMUSG00000014313.15	Cox6c	364.402	350.873	371.703	368.925	384.705	391.437
ENSMUSG00000014329.14	ENSMUSG00000014329.14	Bicc1	25.1452	23.6584	23.9578	25.7	26.5086	28.0205
ENSMUSG00000089727.2	ENSMUSG00000089727.2	Klra8	0	0	0	0	0	0
ENSMUSG00000014355.10	ENSMUSG00000014355.10	Anapc1	115.091	116.118	113.469	114.209	122.584	121.686
ENSMUSG00000014361.5	ENSMUSG00000014361.5	Mertk	2.11748	1.97969	1.87881	2.20734	2.14724	2.57023
ENSMUSG00000030851.15	ENSMUSG00000030851.15	Ldhc	0	0	0	0.0577164	0	0
ENSMUSG00000014402.15	ENSMUSG00000014402.15	Tsg101	83.5213	83.6949	81.2564	74.7637	85.2091	91.2732
ENSMUSG00000014418.16	ENSMUSG00000014418.16	Hps5	17.1248	15.9104	19.6597	16.5804	21.6553	23.1398
ENSMUSG00000059481.5	ENSMUSG00000059481.5	Plg	0	0	0	0	0	0
ENSMUSG00000014453.4	ENSMUSG00000014453.4	Blk	0	0	0	0	0	0
ENSMUSG00000014470.4	ENSMUSG00000014470.4	Rnf166	18.0316	15.2217	16.6359	17.3188	16.2583	16.2256
ENSMUSG00000014496.8	ENSMUSG00000014496.8	Ankrd28	55.2038	56.0707	50.4296	52.5689	54.0916	55.2688
ENSMUSG00000014498.9	ENSMUSG00000014498.9	Ankrd52	51.0478	48.1139	48.6585	47.2895	49.4245	49.2826
ENSMUSG00000014503.15	ENSMUSG00000014503.15	Pkd2l2	0.358188	0.471327	0.384804	0.535435	0.359171	0.507973
ENSMUSG00000014529.9	ENSMUSG00000014529.9	Tmbim7	0.0580661	0	0.0807659	0.13805	0	0
ENSMUSG00000030173.15	ENSMUSG00000030173.15	Klra5	0.118274	0.0680378	0.0550938	0	0.103016	0.127034
ENSMUSG00000061613.13	ENSMUSG00000061613.13	U2af1	225.362	220.528	225.327	218.726	220.954	206.711
ENSMUSG00000014542.3	ENSMUSG00000014542.3	Clec4f	0	0	0	0	0	0
ENSMUSG00000014543.14	ENSMUSG00000014543.14	Klra17	0	0	0	0	0	0
ENSMUSG00000014547.10	ENSMUSG00000014547.10	Wdfy2	10.3719	11.0755	10.0491	10.7581	10.8933	10.3864
ENSMUSG00000014550.14	ENSMUSG00000014550.14	Rbsn	23.5653	20.3354	20.2816	18.661	20.7429	19.9717
ENSMUSG00000014554.13	ENSMUSG00000014554.13	Dguok	16.9393	17.7726	18.5293	18.4356	18.2091	18.4355
ENSMUSG00000014599.10	ENSMUSG00000014599.10	Csf1	153.084	153.847	159.47	166.994	177.648	180.017
ENSMUSG00000014603.3	ENSMUSG00000014603.3	Alx3	0	0	0	0	0	0
ENSMUSG00000014606.14	ENSMUSG00000014606.14	Slc25a11	62.4654	60.8844	59.4415	61.0908	65.1722	63.3338
ENSMUSG00000014609.16	ENSMUSG00000014609.16	Chrne	0.045681	0	0	0.048473	0	0
ENSMUSG00000052560.15	ENSMUSG00000052560.15	Cpne8	30.6346	34.7415	39.0838	34.3305	37.4664	37.3182
ENSMUSG00000014668.15	ENSMUSG00000014668.15	Chfr	25.2072	25.1154	21.7358	28.6164	27.8556	25.8911
ENSMUSG00000014686.8	ENSMUSG00000014686.8	Ceacam16	2.89706	1.9946	1.5744	1.84394	2.12584	3.43264
ENSMUSG00000014704.10	ENSMUSG00000014704.10	Hoxa2	0	0	0	0	0	0
ENSMUSG00000014747.6	ENSMUSG00000014747.6	Ankrd53	0	0	0	0	0	0
ENSMUSG00000014748.13	ENSMUSG00000014748.13	Tex261	62.2931	61.2527	61.2203	61.4635	61.8722	61.8681
ENSMUSG00000014767.17	ENSMUSG00000014767.17	Tbp	35.5105	34.7869	34.6906	33.7878	31.9558	38.0885
ENSMUSG00000014769.10	ENSMUSG00000014769.10	Psmb1	138.839	141.047	145.202	144.225	153.305	154.121
ENSMUSG00000014773.13	ENSMUSG00000014773.13	Dll1	1.1554	1.18059	1.3909	1.31003	1.09247	1.22792
ENSMUSG00000014776.7	ENSMUSG00000014776.7	Nol3	5.0154	4.44558	4.31526	4.73712	5.18265	4.56236
ENSMUSG00000014778.10	ENSMUSG00000014778.10	Fhod1	27.5893	26.7118	24.1126	23.887	25.0455	26.6778
ENSMUSG00000014782.16	ENSMUSG00000014782.16	Plekhg4	6.64001	3.53927	5.24108	7.70594	3.2722	4.6011
ENSMUSG00000014813.9	ENSMUSG00000014813.9	Stc1	0.393728	0.453555	0.426886	0.285283	0.330577	0.340379
ENSMUSG00000014837.15	ENSMUSG00000014837.15	4931428F04Rik	21.6199	21.0377	22.4282	23.9792	22.7046	23.5103
ENSMUSG00000014846.12	ENSMUSG00000014846.12	Tppp3	2.34443	2.15337	2.42834	2.70229	1.74458	1.4521
ENSMUSG00000014852.16	ENSMUSG00000014852.16	Adamts13	3.02393	2.62686	3.08944	2.91572	2.98798	3.08587
ENSMUSG00000014856.12	ENSMUSG00000014856.12	Tmem208	65.3711	61.141	56.0164	61.5916	58.7952	62.4488
ENSMUSG00000014859.9	ENSMUSG00000014859.9	E2f4	99.5449	97.4842	91.4212	88.6262	91.1547	92.6951
ENSMUSG00000014867.9	ENSMUSG00000014867.9	Surf4	140.388	142.911	135.996	132.189	139.192	138.717
ENSMUSG00000014873.15	ENSMUSG00000014873.15	Surf2	54.4069	55.5519	58.4423	59.1392	58.2389	58.8777
ENSMUSG00000014905.4	ENSMUSG00000014905.4	Dnajb9	8.44901	9.45152	10.0277	10.8203	12.5359	10.7341
ENSMUSG00000014956.15	ENSMUSG00000014956.15	Ppp1cb	50.8407	51.2453	53.7701	55.5361	58.7409	58.0602
ENSMUSG00000020694.17	ENSMUSG00000020694.17	Tlk2	70.6285	65.2605	58.7064	70.054	70.6501	68.9225
ENSMUSG00000014980.14	ENSMUSG00000014980.14	Tsen15	26.888	22.7215	26.0077	25.031	26.6547	27.149
ENSMUSG00000029674.13	ENSMUSG00000029674.13	Limk1	15.4896	13.7983	15.0192	11.9697	13.3309	13.4781
ENSMUSG00000029675.12	ENSMUSG00000029675.12	Eln	0.0172403	0.0198591	0.0806509	0.0183664	0.0301521	0.0186264
ENSMUSG00000015002.18	ENSMUSG00000015002.18	Efr3a	93.7571	102.018	88.7222	98.9341	97.1587	87.2479
ENSMUSG00000015013.9	ENSMUSG00000015013.9	Trappc2l	18.5406	19.0364	22.0022	24.7613	22.8165	23.2837
ENSMUSG00000015016.8	ENSMUSG00000015016.8	Acsf3	10.6015	9.62612	10.4464	10.271	9.9421	10.8983
ENSMUSG00000015027.11	ENSMUSG00000015027.11	Galns	14.4063	14.1651	15.4606	13.7254	14.0488	17.7191
ENSMUSG00000015053.14	ENSMUSG00000015053.14	Gata2	0.214865	0.123736	0.278255	0.320271	0.187817	0.642495
ENSMUSG00000015083.11	ENSMUSG00000015083.11	C8g	0.520053	0.478034	0.376175	0.437926	0.41024	0.222036
ENSMUSG00000015090.13	ENSMUSG00000015090.13	Ptgds	4.65857	2.56032	4.33583	2.9178	4.06443	3.14118
ENSMUSG00000015092.9	ENSMUSG00000015092.9	Edf1	379.521	348.724	399.488	387.739	376.987	383.607
ENSMUSG00000015095.12	ENSMUSG00000015095.12	Fbxw5	28.9849	33.0219	31.6946	31.374	29.395	31.3709
ENSMUSG00000015112.15	ENSMUSG00000015112.15	Slc25a13	30.8795	30.9801	35.7728	32.9449	36.3671	37.909
ENSMUSG00000024171.5	ENSMUSG00000024171.5	Prss28	0	0	0	0	0	0
ENSMUSG00000015127.14	ENSMUSG00000015127.14	Unkl	13.7061	10.9834	12.7009	13.6811	11.7911	12.776
ENSMUSG00000015133.17	ENSMUSG00000015133.17	Lrrk1	32.5584	30.939	28.8872	28.5117	28.7745	28.2891
ENSMUSG00000015134.15	ENSMUSG00000015134.15	Aldh1a3	5.63754	4.82839	4.72647	3.46966	3.50955	4.75777
ENSMUSG00000015189.12	ENSMUSG00000015189.12	Casd1	7.69774	9.44023	5.51994	8.75723	9.84619	7.99317
ENSMUSG00000015202.13	ENSMUSG00000015202.13	Cnksr3	8.90811	9.06672	8.10476	8.23309	8.77175	9.06475
ENSMUSG00000015214.14	ENSMUSG00000015214.14	Mtmr1	11.3227	13.7073	10.5438	11.8658	13.0986	14.621
ENSMUSG00000015217.11	ENSMUSG00000015217.11	Hmgb3	127.376	124.691	114.953	115.329	122.275	117.969
ENSMUSG00000066097.6	ENSMUSG00000066097.6	Cyp2j11	0	0	0	0	0	0
ENSMUSG00000015247.10	ENSMUSG00000015247.10	Nipsnap3b	11.5951	12.6325	14.2603	13.6471	13.6273	12.4409
ENSMUSG00000050578.10	ENSMUSG00000050578.10	Mmp13	5.38746	5.9985	5.03179	5.78709	4.41741	4.29837
ENSMUSG00000031399.15	ENSMUSG00000031399.15	Fam3a	13.5717	13.0294	12.9997	15.9804	13.6764	15.0378
ENSMUSG00000015289.4	ENSMUSG00000015289.4	Lage3	62.2058	66.154	57.4238	56.6049	60.0181	63.5377
ENSMUSG00000015291.10	ENSMUSG00000015291.10	Gdi1	53.477	52.5502	55.4908	55.5174	60.5379	58.2617
ENSMUSG00000015305.6	ENSMUSG00000015305.6	Sash1	8.19051	8.38394	10.8336	10.8106	9.94102	10.135
ENSMUSG00000015312.9	ENSMUSG00000015312.9	Gadd45b	19.5367	18.6264	24.4907	20.8032	19.1438	20.7814
ENSMUSG00000015316.11	ENSMUSG00000015316.11	Slamf1	0	0	0	0	0	0
ENSMUSG00000052310.9	ENSMUSG00000052310.9	Slc39a1	107.145	104.58	105.415	108.346	108.036	110.593
ENSMUSG00000015337.5	ENSMUSG00000015337.5	Endog	8.54292	7.85955	7.25852	8.71517	6.39641	6.28991
ENSMUSG00000015340.10	ENSMUSG00000015340.10	Cybb	0.469898	0.406749	0.400504	0.7788	0.459402	0.5378
ENSMUSG00000015342.6	ENSMUSG00000015342.6	Xk	7.20072	7.09243	5.82016	6.43779	7.27311	7.34361
ENSMUSG00000015354.8	ENSMUSG00000015354.8	Pcolce2	10.0827	9.2373	9.81326	9.90617	9.72816	9.78966
ENSMUSG00000015355.13	ENSMUSG00000015355.13	Cd48	0	0	0	0	0	0
ENSMUSG00000015357.10	ENSMUSG00000015357.10	Clpx	20.264	20.5333	24.7625	22.7495	19.4327	20.1218
ENSMUSG00000015365.15	ENSMUSG00000015365.15	Mov10l1	0	0	0	0	0	0
ENSMUSG00000030123.15	ENSMUSG00000030123.15	Plxnd1	7.26813	6.93246	7.62034	7.82967	6.89372	7.3836
ENSMUSG00000015396.4	ENSMUSG00000015396.4	Cd83	0	0	0	0	0	0
ENSMUSG00000015401.12	ENSMUSG00000015401.12	Cltrn	0	0	0	0	0	0
ENSMUSG00000022226.6	ENSMUSG00000022226.6	Mcpt2	0.223389	0.0856326	0	0.0786998	0	0.159613
ENSMUSG00000040284.4	ENSMUSG00000040284.4	Gzmg	0	0	0	0	0	0
ENSMUSG00000015437.5	ENSMUSG00000015437.5	Gzmb	0.051503	0.177803	0.384073	0.382246	0.448913	0.332259
ENSMUSG00000040314.2	ENSMUSG00000040314.2	Ctsg	0	0	0	0	0	0
ENSMUSG00000079186.3	ENSMUSG00000079186.3	Gzmc	0	0	0	0	0.0806609	0
ENSMUSG00000015443.9	ENSMUSG00000015443.9	Gzmn	0	0	0	0	0	0
ENSMUSG00000022157.8	ENSMUSG00000022157.8	Mcpt8	19.8215	18.1042	15.8591	16.1614	15.9606	15.086
ENSMUSG00000015452.14	ENSMUSG00000015452.14	Ager	0.944682	1.33525	1.07218	1.05337	0.762457	1.06505
ENSMUSG00000015461.15	ENSMUSG00000015461.15	Atf6b	38.6045	36.8039	37.4466	36.357	35.3384	35.7256
ENSMUSG00000015467.14	ENSMUSG00000015467.14	Egfl8	2.44237	1.62942	2.49622	1.64062	2.67117	1.73899
ENSMUSG00000015468.14	ENSMUSG00000015468.14	Notch4	0.0786506	0.0339814	0.073545	0.062906	0.0688259	0.0425315
ENSMUSG00000015476.6	ENSMUSG00000015476.6	Prrt1	0.109239	0	0	0	0.063568	0.0392347
ENSMUSG00000015478.13	ENSMUSG00000015478.13	Rnf5	38.326	35.811	30.6566	34.196	32.892	30.5823
ENSMUSG00000015484.3	ENSMUSG00000015484.3	Fam163a	0.0171038	0.0197019	0	0.0364427	0.0149569	0
ENSMUSG00000015501.10	ENSMUSG00000015501.10	Hivep2	5.70833	5.50176	5.07534	5.43504	5.17821	5.90951
ENSMUSG00000015519.12	ENSMUSG00000015519.12	2310057J18Rik	0.255623	0.117666	0.0573021	0.211466	0.133689	0.326132
ENSMUSG00000028111.4	ENSMUSG00000028111.4	Ctsk	0.727107	0.446294	0.361566	0.514165	0.380368	0.677842
ENSMUSG00000015522.18	ENSMUSG00000015522.18	Arnt	42.7099	43.1637	49.5573	42.5784	48.9935	50.8217
ENSMUSG00000038642.10	ENSMUSG00000038642.10	Ctss	0	0	0.102841	0	0	0
ENSMUSG00000015536.14	ENSMUSG00000015536.14	Mocs2	37.4202	38.2475	35.3497	36.3057	38.6249	39.2381
ENSMUSG00000015568.16	ENSMUSG00000015568.16	Lpl	2.32783	2.36195	2.30226	2.56116	2.50876	2.43465
ENSMUSG00000015575.15	ENSMUSG00000015575.15	Atp6v0e	106.424	108.592	129.65	133.636	134.786	125.305
ENSMUSG00000015579.5	ENSMUSG00000015579.5	Nkx2-5	0	0	0	0	0	0
ENSMUSG00000024191.15	ENSMUSG00000024191.15	Bnip1	17.8481	11.9147	16.7684	15.8982	15.8552	16.3586
ENSMUSG00000015605.6	ENSMUSG00000015605.6	Srf	36.4945	34.035	29.2321	28.9694	28.2796	27.8915
ENSMUSG00000015627.5	ENSMUSG00000015627.5	Gata5	4.70313	4.35424	4.06624	4.76962	4.46468	4.70708
ENSMUSG00000015647.9	ENSMUSG00000015647.9	Lama5	106.663	103.124	102.845	97.2615	102.028	105.177
ENSMUSG00000015652.9	ENSMUSG00000015652.9	Steap1	55.8216	54.991	52.6975	52.7206	53.5461	57.4888
ENSMUSG00000015653.13	ENSMUSG00000015653.13	Steap2	50.4041	55.6493	50.1606	50.4473	51.9116	52.3418
ENSMUSG00000015656.17	ENSMUSG00000015656.17	Hspa8	2414.81	2475.34	2429.49	2357.16	2372.71	2325.1
ENSMUSG00000015668.13	ENSMUSG00000015668.13	Pdzd11	45.6984	47.4182	44.9053	46.3345	47.8721	47.392
ENSMUSG00000030861.15	ENSMUSG00000030861.15	Acadsb	9.77356	8.99373	8.29171	8.98762	10.0855	7.8936
ENSMUSG00000015697.14	ENSMUSG00000015697.14	Setdb1	51.3895	51.7017	47.1581	46.044	47.2537	48.2946
ENSMUSG00000015702.13	ENSMUSG00000015702.13	Anxa9	7.22831	10.1424	9.21529	9.29191	6.55231	10.6663
ENSMUSG00000015711.8	ENSMUSG00000015711.8	Prune1	32.9032	34.8088	36.1905	38.3205	36.5587	36.7322
ENSMUSG00000015714.11	ENSMUSG00000015714.11	Cers2	229.192	227.05	226.341	218.066	224.851	229.303
ENSMUSG00000015721.18	ENSMUSG00000015721.18	Nlrp5	0	0	0	0	0	0
ENSMUSG00000015733.13	ENSMUSG00000015733.13	Capza2	162.029	154.107	173.369	159.96	167.613	173.037
ENSMUSG00000015745.9	ENSMUSG00000015745.9	Plekho1	45.6519	45.4308	44.4384	36.5922	45.2025	44.253
ENSMUSG00000015747.5	ENSMUSG00000015747.5	Vps45	11.4018	11.0416	11.5443	12.4904	12.7472	12.7789
ENSMUSG00000015748.13	ENSMUSG00000015748.13	Prpf3	90.008	92.1076	90.7969	93.0861	91.8855	90.4195
ENSMUSG00000015749.12	ENSMUSG00000015749.12	Anp32e	246.153	233.264	230.347	215.133	229.374	237.523
ENSMUSG00000015750.15	ENSMUSG00000015750.15	Aph1a	76.7481	75.3013	85.414	72.803	78.0383	82.7021
ENSMUSG00000015757.10	ENSMUSG00000015757.10	Ppil4	17.9173	18.0858	17.9845	18.6925	18.6971	18.0206
ENSMUSG00000015759.11	ENSMUSG00000015759.11	Cnih1	98.8671	103.709	101.612	98.8579	106.723	104.926
ENSMUSG00000015776.12	ENSMUSG00000015776.12	Med22	68.0291	66.8404	57.5027	58.1619	58.1896	59.9974
ENSMUSG00000015790.16	ENSMUSG00000015790.16	Surf1	59.7092	50.1178	67.3989	61.9723	59.9554	58.4312
ENSMUSG00000042118.7	ENSMUSG00000042118.7	Bhmt2	0.143386	0.0643576	0.0521338	0.267114	0.146099	0.120537
ENSMUSG00000015806.12	ENSMUSG00000015806.12	Qdpr	52.5881	54.3675	66.6316	60.0125	60.1242	58.5145
ENSMUSG00000015837.15	ENSMUSG00000015837.15	Sqstm1	303.785	307.725	455.04	425.276	438.357	444.025
ENSMUSG00000015843.10	ENSMUSG00000015843.10	Rxrg	0.167585	0.0768555	0.093454	0.246993	0.0875364	0.143536
ENSMUSG00000015850.11	ENSMUSG00000015850.11	Adamtsl4	7.54214	8.41498	7.33315	8.81703	6.6403	10.0702
ENSMUSG00000015854.7	ENSMUSG00000015854.7	Cd5l	0	0	0	0	0	0
ENSMUSG00000015879.8	ENSMUSG00000015879.8	Fam184b	0	0	0.0145774	0	0	0
ENSMUSG00000015882.18	ENSMUSG00000015882.18	Lcorl	6.62012	7.16127	8.78005	10.2919	11.4259	8.10859
ENSMUSG00000015889.8	ENSMUSG00000015889.8	Lta4h	42.4116	42.6112	43.8501	43.27	44.4618	41.6797
ENSMUSG00000015890.2	ENSMUSG00000015890.2	Amdhd1	0.113824	0.131072	0.212573	0.363211	0.223717	0.122782
ENSMUSG00000027422.15	ENSMUSG00000027422.15	Rrbp1	96.9022	95.5368	93.3184	91.048	89.7391	93.2233
ENSMUSG00000015937.15	ENSMUSG00000015937.15	Macroh2a1	105.453	101.921	100.237	98.9221	96.7452	100.159
ENSMUSG00000015942.9	ENSMUSG00000015942.9	Gtf2ird2	5.25511	5.55028	5.46667	5.25759	5.26417	7.29605
ENSMUSG00000015943.11	ENSMUSG00000015943.11	Bola1	50.2904	48.8388	49.9067	54.2543	50.0343	45.8956
ENSMUSG00000015944.9	ENSMUSG00000015944.9	Castor2	3.78201	3.73495	3.62896	3.50442	3.29059	3.26996
ENSMUSG00000015950.13	ENSMUSG00000015950.13	Ncf1	2.61272	1.64685	1.70842	2.01757	2.84868	3.12895
ENSMUSG00000015961.8	ENSMUSG00000015961.8	Adss	152.076	150.314	139.799	138.721	147.847	143.121
ENSMUSG00000015962.5	ENSMUSG00000015962.5	1700016C15Rik	16.9099	14.1739	12.5091	17.1735	15.1466	13.7608
ENSMUSG00000015966.17	ENSMUSG00000015966.17	Il17rb	0	0	0	0	0	0
ENSMUSG00000015971.5	ENSMUSG00000015971.5	Actr8	34.1616	31.5364	31.0025	33.0486	33.5703	34.3991
ENSMUSG00000015980.14	ENSMUSG00000015980.14	Lrrc27	1.82617	3.2592	2.74583	2.33834	1.42347	3.76775
ENSMUSG00000015981.12	ENSMUSG00000015981.12	Stk32c	0	0	0	0	0	0.0811444
ENSMUSG00000015994.10	ENSMUSG00000015994.10	Fnta	71.9334	70.417	72.5289	73.9353	74.9678	72.6118
ENSMUSG00000029636.11	ENSMUSG00000029636.11	Wasf3	0.234097	0.196087	0.271387	0.285532	0.242336	0.498083
ENSMUSG00000021759.14	ENSMUSG00000021759.14	Plpp1	11.2116	9.06672	10.954	10.2243	10.5302	12.1803
ENSMUSG00000016024.9	ENSMUSG00000016024.9	Lbp	1.81582	1.55877	1.83451	2.15778	1.67917	1.69701
ENSMUSG00000016028.10	ENSMUSG00000016028.10	Celsr1	6.35055	6.14787	6.28459	6.40811	5.40934	5.15923
ENSMUSG00000016087.13	ENSMUSG00000016087.13	Fli1	0.333691	0.451444	0.444785	0.335107	0.343891	0.464948
ENSMUSG00000041132.11	ENSMUSG00000041132.11	N4bp2l1	1.23097	3.27336	1.56085	2.14785	3.18785	3.30884
ENSMUSG00000016150.15	ENSMUSG00000016150.15	Tenm1	0.0572785	0.0620246	0.0477542	0.0573113	0.0471159	0.0498864
ENSMUSG00000006301.17	ENSMUSG00000006301.17	Tmbim1	54.0819	52.612	57.822	53.9507	54.4971	51.6017
ENSMUSG00000026639.18	ENSMUSG00000026639.18	Lamb3	23.5307	23.5349	25.5236	26.6189	23.927	29.5424
ENSMUSG00000016179.11	ENSMUSG00000016179.11	Camk1g	0.0358298	0.134666	0.0334385	0.0380717	0.101563	0.0386094
ENSMUSG00000016194.14	ENSMUSG00000016194.14	Hsd11b1	0.101649	0.0695454	0	0.0584732	0.293434	0.108533
ENSMUSG00000016200.14	ENSMUSG00000016200.14	Syt14	11.7012	13.5754	14.5327	14.1558	15.9415	16.0689
ENSMUSG00000016239.11	ENSMUSG00000016239.11	Lonrf3	23.8534	25.4367	37.5766	37.0952	39.0551	41.1653
ENSMUSG00000016252.7	ENSMUSG00000016252.7	Atp5e	417.022	426.519	404.851	394.434	397.041	402.648
ENSMUSG00000016253.12	ENSMUSG00000016253.12	Nelfcd	37.2005	38.211	35.2999	34.4156	37.8836	39.2313
ENSMUSG00000016255.5	ENSMUSG00000016255.5	Tubb1	0	0	0.0984371	0	0.0460209	0
ENSMUSG00000016256.10	ENSMUSG00000016256.10	Ctsz	133.667	136.88	146.357	147.056	148.208	150.288
ENSMUSG00000016257.15	ENSMUSG00000016257.15	Prelid3b	126.55	119.476	130.094	128.981	121.93	130.027
ENSMUSG00000016262.14	ENSMUSG00000016262.14	Sertad4	1.68796	1.5081	1.55554	1.97148	1.71505	1.10745
ENSMUSG00000016308.12	ENSMUSG00000016308.12	Ube2a	67.0938	68.9976	65.7161	57.8914	65.4043	64.2094
ENSMUSG00000016319.3	ENSMUSG00000016319.3	Slc25a5	769.499	759.6	750.565	770.807	782.31	762.545
ENSMUSG00000016327.9	ENSMUSG00000016327.9	Atp1b4	0	0	0	0	0	0
ENSMUSG00000016344.14	ENSMUSG00000016344.14	Ppdpf	82.6077	81.0218	75.3831	72.872	70.7447	71.7165
ENSMUSG00000016346.17	ENSMUSG00000016346.17	Kcnq2	0.0410367	0.226638	0.0646269	0.0267351	0.0855671	0.0177726
ENSMUSG00000027579.6	ENSMUSG00000027579.6	Srms	0	0	0	0	0	0
ENSMUSG00000038751.5	ENSMUSG00000038751.5	Ptk6	0.963918	1.41554	1.12118	1.49102	1.84356	1.96129
ENSMUSG00000016386.15	ENSMUSG00000016386.15	Mpped2	0	0	0	0	0	0
ENSMUSG00000016409.4	ENSMUSG00000016409.4	Nkap	11.4169	11.6769	11.4013	11.2345	10.8872	11.9668
ENSMUSG00000034021.15	ENSMUSG00000034021.15	Pds5b	42.8869	42.2286	42.4781	43.7728	43.217	43.9841
ENSMUSG00000016427.7	ENSMUSG00000016427.7	Ndufa1	152.59	147.604	153.25	149.659	168.564	152.688
ENSMUSG00000016487.15	ENSMUSG00000016487.15	Ppfibp1	98.5307	98.9747	108.56	107.953	119.323	121.377
ENSMUSG00000016494.9	ENSMUSG00000016494.9	Cd34	6.25817	5.33559	5.09998	5.16483	3.98576	5.06719
ENSMUSG00000016495.12	ENSMUSG00000016495.12	Plgrkt	44.3758	41.9276	44.7137	51.8586	53.6363	58.2676
ENSMUSG00000016496.7	ENSMUSG00000016496.7	Cd274	2.9814	2.59574	3.2039	3.04456	3.27966	3.22837
ENSMUSG00000016510.11	ENSMUSG00000016510.11	Mtif3	17.9546	18.2996	13.4904	16.168	16.2306	16.9019
ENSMUSG00000016520.7	ENSMUSG00000016520.7	Lnx2	13.2143	12.4112	13.5132	11.882	12.4681	13.5332
ENSMUSG00000016524.12	ENSMUSG00000016524.12	Il19	0	0.143784	0.0881538	0.131419	0	0
ENSMUSG00000016526.8	ENSMUSG00000016526.8	Dyrk3	13.2562	11.1902	11.2758	13.3827	10.4051	12.1542
ENSMUSG00000016528.10	ENSMUSG00000016528.10	Mapkapk2	67.9552	65.8828	73.1071	70.1675	74.3591	75.2544
ENSMUSG00000016529.5	ENSMUSG00000016529.5	Il10	0	0	0	0	0	0
ENSMUSG00000016534.15	ENSMUSG00000016534.15	Lamp2	120.107	124.577	158.222	160.682	167.967	164.412
ENSMUSG00000031446.14	ENSMUSG00000031446.14	Cul4a	72.084	75.3034	71.7828	69.0665	77.4367	74.5639
ENSMUSG00000031095.15	ENSMUSG00000031095.15	Cul4b	93.7165	92.059	103.102	108.267	111.172	108.063
ENSMUSG00000016552.13	ENSMUSG00000016552.13	Foxred2	3.73398	3.90423	4.814	4.35218	4.66287	4.30673
ENSMUSG00000091442.1	ENSMUSG00000091442.1	Gm17031	0	0	0	0	0	0
ENSMUSG00000016559.14	ENSMUSG00000016559.14	H3f3b	606.133	609.51	541.965	549.774	566.788	556.626
ENSMUSG00000016624.15	ENSMUSG00000016624.15	Phf21b	1.2352	1.09727	0.873079	0.817043	0.768864	0.8785
ENSMUSG00000022443.17	ENSMUSG00000022443.17	Myh9	364.468	358.489	362.815	340.11	351.087	349.703
ENSMUSG00000016637.7	ENSMUSG00000016637.7	Ift27	28.9956	26.8776	29.7339	29.4662	26.6134	26.8124
ENSMUSG00000022442.16	ENSMUSG00000022442.16	Ttll1	16.0452	17.4508	16.9401	15.5127	14.4176	16.4022
ENSMUSG00000016757.11	ENSMUSG00000016757.11	Ttll12	61.6646	62.0377	60.6748	57.898	62.6595	61.6115
ENSMUSG00000016758.4	ENSMUSG00000016758.4	Bik	0.173461	0	0	0.152351	0	0
ENSMUSG00000016763.15	ENSMUSG00000016763.15	Scube1	0	0	0	0.0180688	0	0
ENSMUSG00000051029.8	ENSMUSG00000051029.8	Serpinb1b	0.0424318	0.0488417	0.0791605	0.0450454	0.0370164	0
ENSMUSG00000016833.14	ENSMUSG00000016833.14	Mrps18c	94.2653	92.8401	97.2289	87.334	102.934	94.7372
ENSMUSG00000016942.6	ENSMUSG00000016942.6	Tmprss6	0	0	0.0201362	0	0	0
ENSMUSG00000016946.6	ENSMUSG00000016946.6	Kctd5	43.9804	41.8528	37.859	38.061	40.2407	40.0275
ENSMUSG00000016982.6	ENSMUSG00000016982.6	Pom121l2	0	0	0.0213539	0	0	0
ENSMUSG00000016998.2	ENSMUSG00000016998.2	Svs4	0	0	0	0	0	0
ENSMUSG00000017000.2	ENSMUSG00000017000.2	Svs6	0	0	0	0	0	0
ENSMUSG00000017003.7	ENSMUSG00000017003.7	Svs3a	0	0	0	0	0	0
ENSMUSG00000017004.7	ENSMUSG00000017004.7	Svs5	0	0	0	0	0	0
ENSMUSG00000017007.9	ENSMUSG00000017007.9	Rbpjl	0.418389	0.37472	0.277036	0.471515	0.285238	0.638367
ENSMUSG00000017009.3	ENSMUSG00000017009.3	Sdc4	119.81	121.172	128.844	120.614	122.667	130.109
ENSMUSG00000060147.15	ENSMUSG00000060147.15	Serpinb6a	360.779	353.786	373.054	374.478	372.288	363.624
ENSMUSG00000017049.4	ENSMUSG00000017049.4	Ccdc70	0	0	0	0	0	0
ENSMUSG00000017064.4	ENSMUSG00000017064.4	Prl5a1	0.0744629	0	0	0	0	0.0798065
ENSMUSG00000020913.3	ENSMUSG00000020913.3	Krt24	0	0	0	0	0	0
ENSMUSG00000053654.7	ENSMUSG00000053654.7	Krt42	0	0	0	0	0	0
ENSMUSG00000017132.17	ENSMUSG00000017132.17	Cyth1	15.3078	13.792	12.4113	13.4243	18.074	13.1693
ENSMUSG00000017144.8	ENSMUSG00000017144.8	Rnd3	46.4282	44.7936	44.8637	42.8432	49.0464	50.0483
ENSMUSG00000017146.12	ENSMUSG00000017146.12	Brca1	32.1719	36.7302	32.8429	33.9073	37.4781	31.64
ENSMUSG00000017165.1	ENSMUSG00000017165.1	Gast	0	0	0	0	0	0
ENSMUSG00000019326.14	ENSMUSG00000019326.14	Aoc3	0.681784	0.329868	0.36824	0.445468	0.27372	0.319278
ENSMUSG00000017188.3	ENSMUSG00000017188.3	Coa3	85.4651	81.5857	87.016	85.1305	86.9262	88.2356
ENSMUSG00000017195.15	ENSMUSG00000017195.15	Zpbp2	0.0579874	0.0667173	0	0	0	0
ENSMUSG00000017204.4	ENSMUSG00000017204.4	Gsdma	0.524854	0.431746	0.420192	0.372356	0.196555	0.404595
ENSMUSG00000017210.14	ENSMUSG00000017210.14	Med24	44.7867	42.7425	37.5919	35.1683	42.31	43.7675
ENSMUSG00000017211.14	ENSMUSG00000017211.14	Gsdma2	1.60287	1.5149	1.49349	2.18329	2.04465	2.58306
ENSMUSG00000017221.14	ENSMUSG00000017221.14	Psmd3	168.632	159.453	161.82	156.914	160.083	160.918
ENSMUSG00000078676.9	ENSMUSG00000078676.9	Casc3	40.487	40.8989	40.8451	39.9638	38.8558	40.5487
ENSMUSG00000017264.16	ENSMUSG00000017264.16	Exosc10	51.9667	51.0402	53.7756	51.4112	51.3295	52.3471
ENSMUSG00000017286.15	ENSMUSG00000017286.15	Glod4	27.901	27.3412	30.9845	24.9222	29.8258	36.4383
ENSMUSG00000017291.13	ENSMUSG00000017291.13	Taok1	41.5913	42.351	42.2463	43.5531	45.4529	45.6126
ENSMUSG00000017299.13	ENSMUSG00000017299.13	Dnttip1	65.8761	59.8325	61.6417	58.6745	62.0765	63.1421
ENSMUSG00000017307.16	ENSMUSG00000017307.16	Acot8	18.6127	18.5101	17.1823	18.483	17.5442	18.9594
ENSMUSG00000017309.11	ENSMUSG00000017309.11	Cd300lg	0.933232	0.511855	0.651784	1.15375	0.726233	0.993076
ENSMUSG00000017310.7	ENSMUSG00000017310.7	Spint4	0	0	0	0	0	0
ENSMUSG00000017311.15	ENSMUSG00000017311.15	Pyy	0	0	0	0	0	0
ENSMUSG00000017314.12	ENSMUSG00000017314.12	Mpp2	2.34737	2.44996	2.9034	3.51874	3.18263	3.45942
ENSMUSG00000017316.13	ENSMUSG00000017316.13	Ppy	0	0	0	0	0	0
ENSMUSG00000017344.4	ENSMUSG00000017344.4	Vtn	0	0	0	0.0436349	0	0
ENSMUSG00000017386.10	ENSMUSG00000017386.10	Traf4	63.5073	63.0286	57.2961	56.4299	55.6836	55.3014
ENSMUSG00000017390.15	ENSMUSG00000017390.15	Aldoc	2.50594	2.53292	4.72756	3.66786	4.31927	4.16477
ENSMUSG00000017400.10	ENSMUSG00000017400.10	Stac2	0.0442637	0	0	0.0235614	0.0193445	0
ENSMUSG00000017404.12	ENSMUSG00000017404.12	Rpl19	2656.48	2684.34	2670.36	2625.51	2634.48	2592.13
ENSMUSG00000017405.14	ENSMUSG00000017405.14	Nek8	8.77261	9.46588	8.55966	9.66	9.07275	8.77389
ENSMUSG00000020882.17	ENSMUSG00000020882.17	Cacnb1	0.549509	0.531392	0.548675	1.17072	0.735644	0.531438
ENSMUSG00000017417.14	ENSMUSG00000017417.14	Plxdc1	0.269753	0.391336	0.145096	0.0751585	0.0739689	0.17785
ENSMUSG00000017418.14	ENSMUSG00000017418.14	Arl5b	15.2024	15.7568	15.9571	15.1857	15.8207	15.7786
ENSMUSG00000017421.18	ENSMUSG00000017421.18	Zfp207	183.335	191.522	172.095	182.245	189.517	188.911
ENSMUSG00000017428.16	ENSMUSG00000017428.16	Psmd11	158.457	156.072	155.344	164.749	158.494	162.129
ENSMUSG00000025576.17	ENSMUSG00000025576.17	Rbfox3	0	0	0	0	0	0
ENSMUSG00000017446.14	ENSMUSG00000017446.14	C1qtnf1	3.04336	1.4537	1.41061	2.26198	1.9935	2.50481
ENSMUSG00000017453.4	ENSMUSG00000017453.4	Pipox	0.105676	0.040555	0.230131	0	0.153754	0.113884
ENSMUSG00000006519.11	ENSMUSG00000006519.11	Cyba	204.88	201.137	207.134	206.317	209.709	218.184
ENSMUSG00000017466.9	ENSMUSG00000017466.9	Timp2	279.695	276.479	285.373	281.937	262.431	268.754
ENSMUSG00000025575.14	ENSMUSG00000025575.14	Cant1	60.9139	59.9313	57.2832	51.7578	55.7745	50.2992
ENSMUSG00000017478.15	ENSMUSG00000017478.15	Zc3h18	83.1796	82.6693	78.4069	78.5549	81.38	81.8381
ENSMUSG00000017485.11	ENSMUSG00000017485.11	Top2b	29.2291	31.9336	27.7721	30.1116	27.6982	34.4196
ENSMUSG00000017493.12	ENSMUSG00000017493.12	Igfbp4	912.887	889.656	740.855	691.366	713.755	730.42
ENSMUSG00000017548.15	ENSMUSG00000017548.15	Suz12	67.5083	66.9434	72.3824	74.8234	76.3415	74.8557
ENSMUSG00000017550.14	ENSMUSG00000017550.14	Atad5	18.0816	19.0615	17.6822	17.6444	18.6167	20.0277
ENSMUSG00000017588.2	ENSMUSG00000017588.2	Krt27	0	0	0	0	0	0
ENSMUSG00000020912.4	ENSMUSG00000020912.4	Krt12	0.230257	0.265072	0.358082	0.40763	0.100474	0.124016
ENSMUSG00000035775.2	ENSMUSG00000035775.2	Krt20	119.17	114.639	97.9589	98.8567	92.5208	90.449
ENSMUSG00000017607.9	ENSMUSG00000017607.9	Tns4	3.55865	2.64217	2.87942	2.46647	2.38717	2.73088
ENSMUSG00000017615.12	ENSMUSG00000017615.12	Tnfaip1	78.4318	79.944	78.2407	77.3932	74.573	75.6991
ENSMUSG00000017639.13	ENSMUSG00000017639.13	Rab11fip4	0.270915	0.249713	0.490013	0.728416	0.998535	0.515752
ENSMUSG00000017652.16	ENSMUSG00000017652.16	Cd40	6.29107	6.67661	6.48229	7.71476	7.30917	8.41128
ENSMUSG00000017664.16	ENSMUSG00000017664.16	Slc35c2	37.8142	36.6109	46.3838	42.9181	42.3654	40.6465
ENSMUSG00000017677.11	ENSMUSG00000017677.11	Wsb1	61.577	62.8847	63.9317	63.9676	67.8842	65.2913
ENSMUSG00000017686.17	ENSMUSG00000017686.17	Rhot1	42.0941	42.8295	40.5388	43.5319	41.701	44.527
ENSMUSG00000017692.8	ENSMUSG00000017692.8	Rhbdl3	0.174495	0.213391	0.218522	0.16706	0.205924	0.337076
ENSMUSG00000020707.6	ENSMUSG00000020707.6	Rnf135	5.21921	4.49642	4.00946	3.43326	3.75027	4.89741
ENSMUSG00000017697.3	ENSMUSG00000017697.3	Ada	6.9114	7.16969	7.72027	6.02349	6.25251	6.01665
ENSMUSG00000017707.9	ENSMUSG00000017707.9	Serinc3	54.9272	51.9461	54.9065	53.2637	52.8641	52.8428
ENSMUSG00000017720.2	ENSMUSG00000017720.2	Trp53tg5	0	0	0	0	0	0
ENSMUSG00000017723.11	ENSMUSG00000017723.11	Wfdc2	1088.16	1102.1	1076.82	1061.88	1012.9	1075.34
ENSMUSG00000017724.14	ENSMUSG00000017724.14	Etv4	42.8952	40.7105	33.4457	33.4322	33.6218	32.2304
ENSMUSG00000017734.15	ENSMUSG00000017734.15	Dbndd2	34.0219	38.9208	33.7056	33.6501	34.3401	32.1037
ENSMUSG00000017737.2	ENSMUSG00000017737.2	Mmp9	0	0	0	0	0.0555839	0.0457741
ENSMUSG00000017747.13	ENSMUSG00000017747.13	Ghdc	9.82384	10.8417	11.6141	11.3465	10.703	9.94899
ENSMUSG00000017756.9	ENSMUSG00000017756.9	Slc12a7	43.5975	41.9581	52.1438	50.9782	51.6562	53.4336
ENSMUSG00000017764.2	ENSMUSG00000017764.2	Zswim1	9.97983	8.29043	8.83004	8.94501	8.75185	8.92632
ENSMUSG00000017767.3	ENSMUSG00000017767.3	Spata25	0	0	0.205334	0.116335	0.287654	0.707799
ENSMUSG00000017776.15	ENSMUSG00000017776.15	Crk	108.743	106.993	103.419	102.593	111.305	107.874
ENSMUSG00000017801.15	ENSMUSG00000017801.15	Mlx	39.5204	38.8124	37.0366	36.7404	38.1947	39.5951
ENSMUSG00000017802.14	ENSMUSG00000017802.14	Retreg3	24.1331	24.7607	21.5123	19.4456	22.3754	23.5288
ENSMUSG00000017817.11	ENSMUSG00000017817.11	Jph2	0.0159172	0.0183357	0.0733432	0	0.0139208	0.0344003
ENSMUSG00000017830.15	ENSMUSG00000017830.15	Dhx58	0.914334	1.21739	1.14726	1.0637	1.17308	1.20202
ENSMUSG00000017831.8	ENSMUSG00000017831.8	Rab5a	46.5798	45.8736	48.2617	50.7816	50.4244	49.3904
ENSMUSG00000017832.2	ENSMUSG00000017832.2	Hspb9	0	0	0	0	0	0
ENSMUSG00000017837.12	ENSMUSG00000017837.12	Nkiras2	19.1204	19.477	20.7739	19.6239	21.2543	20.1
ENSMUSG00000017858.12	ENSMUSG00000017858.12	Ift52	24.0633	24.4244	24.7448	25.4567	26.4725	28.922
ENSMUSG00000017861.11	ENSMUSG00000017861.11	Mybl2	70.3977	70.3269	70.6815	66.8507	61.9574	68.0436
ENSMUSG00000017868.16	ENSMUSG00000017868.16	Sgk2	3.55607	3.41033	4.64811	4.57989	4.79515	4.87246
ENSMUSG00000039671.18	ENSMUSG00000039671.18	Zmynd8	62.2429	64.176	59.8347	58.0675	65.8533	60.7329
ENSMUSG00000021342.14	ENSMUSG00000021342.14	Prl	0	0	0	0	0	0
ENSMUSG00000017922.14	ENSMUSG00000017922.14	Prl3c1	0	0	0	0	0	0
ENSMUSG00000017943.15	ENSMUSG00000017943.15	Gdap1l1	0	0	0	0.0672301	0.36626	0.0299634
ENSMUSG00000017950.16	ENSMUSG00000017950.16	Hnf4a	147.302	151.204	139.002	132.624	138.646	130.904
ENSMUSG00000017969.13	ENSMUSG00000017969.13	Ptgis	0	0	0	0	0	0
ENSMUSG00000017978.18	ENSMUSG00000017978.18	Cadps2	0.116322	0.0667588	0.0728721	0.106268	0.13701	0.0427064
ENSMUSG00000017999.16	ENSMUSG00000017999.16	Ddx27	115.378	118.744	112.499	112.555	111.049	109.989
ENSMUSG00000018012.11	ENSMUSG00000018012.11	Rac3	8.9864	8.5557	11.4392	8.49077	9.50282	7.89343
ENSMUSG00000018040.9	ENSMUSG00000018040.9	Rrp7a	50.8317	53.5345	48.1173	46.4677	51.284	46.3851
ENSMUSG00000018042.18	ENSMUSG00000018042.18	Cyb5r3	134.766	130.596	134.717	134.236	131.753	132.145
ENSMUSG00000018068.13	ENSMUSG00000018068.13	Ints2	37.267	35.6063	32.472	32.1421	35.0118	34.1728
ENSMUSG00000018102.5	ENSMUSG00000018102.5	H2bc4	475.356	467.696	448.724	438.409	431.155	418.582
ENSMUSG00000025162.18	ENSMUSG00000025162.18	Csnk1d	92.0943	87.1057	90.8465	91.8517	89.6505	86.9173
ENSMUSG00000018143.10	ENSMUSG00000018143.10	Mafk	24.6235	23.5409	26.7512	25.8335	26.2718	25.492
ENSMUSG00000068206.13	ENSMUSG00000068206.13	Pick1	12.957	14.9561	13.2375	15.2026	14.3961	16.92
ENSMUSG00000018160.15	ENSMUSG00000018160.15	Med1	46.1693	45.2395	45.5113	46.4814	46.7809	49.3272
ENSMUSG00000018167.10	ENSMUSG00000018167.10	Stard3	16.8257	19.3333	15.9263	16.588	17.2618	17.2603
ENSMUSG00000018169.12	ENSMUSG00000018169.12	Mfng	0	0.04383	0	0	0.0332277	0
ENSMUSG00000018171.9	ENSMUSG00000018171.9	Vmp1	134.213	144.46	122.875	129.501	144.542	148.688
ENSMUSG00000018189.12	ENSMUSG00000018189.12	Uchl5	72.9809	73.2217	76.5104	73.9318	72.8336	75.0277
ENSMUSG00000026361.9	ENSMUSG00000026361.9	Cdc73	12.2958	12.5707	11.678	12.1517	12.7657	12.5077
ENSMUSG00000018209.15	ENSMUSG00000018209.15	Stk4	41.3165	38.6099	41.5225	41.0714	40.9439	38.9465
ENSMUSG00000018211.13	ENSMUSG00000018211.13	Wfdc15b	0	0	0	0	0	0
ENSMUSG00000018217.12	ENSMUSG00000018217.12	Pmp22	2.49726	3.55921	5.17762	4.84116	5.42931	5.4645
ENSMUSG00000018238.6	ENSMUSG00000018238.6	Gdf9	0.079631	0.0916673	0.111441	0.0422833	0.0347427	0.0857606
ENSMUSG00000018239.9	ENSMUSG00000018239.9	Zcchc10	30.5055	29.0708	27.0811	24.9585	28.5714	29.9994
ENSMUSG00000021346.14	ENSMUSG00000021346.14	Prl8a8	0	0	0	0	0	0
ENSMUSG00000021345.16	ENSMUSG00000021345.16	Prl8a6	0	0	0	0	0	0
ENSMUSG00000035592.2	ENSMUSG00000035592.2	Krt33a	0	0	0	0	0.074688	0
ENSMUSG00000018259.13	ENSMUSG00000018259.13	Prl8a2	0	0	0	0	0	0
ENSMUSG00000018263.11	ENSMUSG00000018263.11	Tbx5	1.09424	0.803356	0.790122	1.40996	1.03973	0.751829
ENSMUSG00000020828.13	ENSMUSG00000020828.13	Pld2	13.8494	13.9752	14.0101	15.0151	13.9864	14.0397
ENSMUSG00000018286.6	ENSMUSG00000018286.6	Psmb6	297.251	308.395	295.225	301.989	311.238	307.261
ENSMUSG00000018287.12	ENSMUSG00000018287.12	Spag7	62.6148	63.2303	61.8534	63.1553	62.579	67.4096
ENSMUSG00000018293.4	ENSMUSG00000018293.4	Pfn1	2314.21	2344.96	2302.3	2213.71	2205.65	2152.43
ENSMUSG00000020850.14	ENSMUSG00000020850.14	Prpf8	186.526	181.203	180.668	175.866	185.76	182.766
ENSMUSG00000018322.10	ENSMUSG00000018322.10	Tomm34	66.4495	59.4226	56.8713	56.3203	56.0062	58.2597
ENSMUSG00000018326.9	ENSMUSG00000018326.9	Ywhab	214.832	215.341	220.223	211.705	211.242	211.28
ENSMUSG00000022329.15	ENSMUSG00000022329.15	Stk3	23.9135	23.3553	24.5536	24.3263	25.3873	24.0153
ENSMUSG00000018334.18	ENSMUSG00000018334.18	Ksr1	14.2177	15.228	13.6391	14.3254	14.1023	12.9534
ENSMUSG00000020400.17	ENSMUSG00000020400.17	Tnip1	45.0647	41.4936	44.5705	43.5006	46.1542	49.2221
ENSMUSG00000018341.12	ENSMUSG00000018341.12	Il12rb2	0.150341	0.0306397	0.0288447	0.132058	0.0298553	0.232218
ENSMUSG00000018347.16	ENSMUSG00000018347.16	Zkscan6	6.00748	5.85206	6.1534	7.28433	6.55341	7.18409
ENSMUSG00000018362.14	ENSMUSG00000018362.14	Kpna2	447.497	447.267	455.928	465.973	457.132	455.633
ENSMUSG00000018372.13	ENSMUSG00000018372.13	Cep95	10.384	9.99057	8.89801	10.9298	9.76554	9.82545
ENSMUSG00000018377.10	ENSMUSG00000018377.10	Vezf1	22.496	23.5292	22.9374	21.9369	23.5548	23.329
ENSMUSG00000018378.13	ENSMUSG00000018378.13	Cuedc1	4.48589	3.9969	4.30974	4.37077	4.71666	5.48365
ENSMUSG00000018387.12	ENSMUSG00000018387.12	Shroom1	4.02353	4.00712	3.67593	3.79738	3.45894	4.00183
ENSMUSG00000020486.19	ENSMUSG00000020486.19	2024-09-04	0	0	0	0.0612579	0.0532064	0
ENSMUSG00000020530.14	ENSMUSG00000020530.14	Ggnbp2	65.1469	62.8017	68.0813	73.3059	72.3666	82.6451
ENSMUSG00000018405.7	ENSMUSG00000018405.7	Mrm1	3.66302	3.35535	4.24986	3.89658	3.46665	3.38287
ENSMUSG00000018412.16	ENSMUSG00000018412.16	Kansl1	36.566	36.2241	36.9664	36.2877	37.5399	37.5289
ENSMUSG00000018417.14	ENSMUSG00000018417.14	Myo1b	17.7755	18.1562	14.9005	15.9021	16.0089	16.1938
ENSMUSG00000020537.9	ENSMUSG00000020537.9	Drg2	79.7651	81.4299	75.9837	76.4362	77.6177	76.4399
ENSMUSG00000018425.18	ENSMUSG00000018425.18	Dhx40	27.3799	27.4075	24.4267	25.0991	27.0388	28.4939
ENSMUSG00000018427.8	ENSMUSG00000018427.8	Ypel2	3.12147	4.46208	3.82155	5.64324	4.45987	4.36186
ENSMUSG00000018428.15	ENSMUSG00000018428.15	Akap1	47.5294	46.9785	48.6393	48.5675	48.6356	51.4269
ENSMUSG00000018433.14	ENSMUSG00000018433.14	Nol11	68.2509	68.6015	66.2177	63.4747	69.3462	65.4923
ENSMUSG00000018449.12	ENSMUSG00000018449.12	Rpain	22.5827	19.2532	22.1837	20.981	25.0209	18.0896
ENSMUSG00000020826.9	ENSMUSG00000020826.9	Nos2	0	0.018165	0	0.0206135	0	0
ENSMUSG00000018470.8	ENSMUSG00000018470.8	Kcnab3	1.16186	1.2135	0.883165	0.459932	0.755394	0.524739
ENSMUSG00000018479.12	ENSMUSG00000018479.12	1700125H20Rik	0	0	0	0	0	0
ENSMUSG00000018481.9	ENSMUSG00000018481.9	Appbp2	32.254	32.3293	31.7707	30.8228	30.7709	31.3795
ENSMUSG00000018486.2	ENSMUSG00000018486.2	Wnt9b	0	0	0	0	0	0
ENSMUSG00000057003.12	ENSMUSG00000057003.12	Myh4	0	0	0	0	0	0
ENSMUSG00000056328.14	ENSMUSG00000056328.14	Myh1	1.53378	2.79555	0.140912	0.636951	0.52597	1.77625
ENSMUSG00000033196.17	ENSMUSG00000033196.17	Myh2	0	0	0	0	0	0
ENSMUSG00000018500.2	ENSMUSG00000018500.2	Adora2b	0.154166	0.133106	0.107886	0.0818754	0.0336351	0
ENSMUSG00000018501.17	ENSMUSG00000018501.17	Ncor1	154.218	159.481	146.279	143.523	153.657	153.802
ENSMUSG00000018507.16	ENSMUSG00000018507.16	Trpv2	0.316962	0.272163	0.304992	0.162914	0.330754	0.547786
ENSMUSG00000018509.8	ENSMUSG00000018509.8	Cenpv	53.5225	59.0631	53.1683	52.4731	54.5854	57.4246
ENSMUSG00000018537.16	ENSMUSG00000018537.16	Pcgf2	40.6944	41.0371	39.6726	44.1891	39.9679	40.7864
ENSMUSG00000018541.10	ENSMUSG00000018541.10	Cwc25	16.2839	16.0633	16.4078	16.0795	16.2961	17.9692
ENSMUSG00000018547.8	ENSMUSG00000018547.8	Pip4k2b	34.6157	35.9521	36.7953	36.4429	36.2915	35.7962
ENSMUSG00000018554.13	ENSMUSG00000018554.13	Ybx2	0.246801	0.0496138	0.103203	0	0.385974	0
ENSMUSG00000020884.15	ENSMUSG00000020884.15	Asgr1	0.951854	0.151815	0.361482	0.684689	0.450557	0.638104
ENSMUSG00000020886.17	ENSMUSG00000020886.17	Dlg4	18.2154	16.2214	12.8006	14.6867	14.9469	14.9444
ENSMUSG00000018566.14	ENSMUSG00000018566.14	Slc2a4	0.407753	0.743719	0.307462	0.232266	0.0957172	0.0433461
ENSMUSG00000018567.14	ENSMUSG00000018567.14	Gabarap	257.176	262.537	324.237	319.696	311.022	316.491
ENSMUSG00000018569.12	ENSMUSG00000018569.12	Cldn7	0.390755	0.161814	0.157017	0.190584	0.0489353	0
ENSMUSG00000018570.17	ENSMUSG00000018570.17	2810408A11Rik	4.97061	3.88095	4.30267	3.81934	4.49043	3.79407
ENSMUSG00000018572.10	ENSMUSG00000018572.10	Phf23	68.7385	66.874	75.5378	71.8764	68.5127	70.1868
ENSMUSG00000018574.14	ENSMUSG00000018574.14	Acadvl	32.8972	30.4832	29.2625	29.4412	31.2736	28.1816
ENSMUSG00000018583.5	ENSMUSG00000018583.5	G3bp1	116.356	117.124	110.579	109.496	114.653	114.768
ENSMUSG00000018593.13	ENSMUSG00000018593.13	Sparc	171.748	159.252	157.201	153.1	158.379	159.816
ENSMUSG00000018595.6	ENSMUSG00000018595.6	Glra4	0	0	0	0	0	0
ENSMUSG00000018599.5	ENSMUSG00000018599.5	Mief2	7.04679	6.54829	6.98728	6.3389	6.56043	7.39721
ENSMUSG00000020534.14	ENSMUSG00000020534.14	Shmt1	49.3256	49.2861	44.045	51.0405	49.4158	48.0384
ENSMUSG00000018604.18	ENSMUSG00000018604.18	Tbx3	0.0137447	0.0158341	0.0128487	0.0292993	0	0
ENSMUSG00000020388.12	ENSMUSG00000020388.12	Pdlim4	1.55787	0.669553	0.788071	1.21516	1.13337	2.57608
ENSMUSG00000005800.3	ENSMUSG00000005800.3	Mmp8	0	0	0	0	0	0
ENSMUSG00000018623.9	ENSMUSG00000018623.9	Mmp7	0	0	0	0	0	0
ENSMUSG00000018648.15	ENSMUSG00000018648.15	Dusp14	25.2669	23.5143	23.0005	18.97	22.6435	22.3158
ENSMUSG00000018651.14	ENSMUSG00000018651.14	Tada2a	34.8055	34.8055	36.897	35.7219	39.0124	37.7667
ENSMUSG00000018654.17	ENSMUSG00000018654.17	Ikzf1	0	0	0	0	0	0
ENSMUSG00000061086.12	ENSMUSG00000061086.12	Myl4	0.389671	0.327614	0.332666	0.639705	0.412399	0.648696
ENSMUSG00000018659.12	ENSMUSG00000018659.12	Pnpo	10.8054	9.31944	13.0306	11.9801	11.2293	10.5988
ENSMUSG00000018661.17	ENSMUSG00000018661.17	Cog1	21.43	21.996	19.9284	18.5941	21.014	21.8839
ENSMUSG00000018666.13	ENSMUSG00000018666.13	Cbx1	76.6116	82.9493	80.2071	78.9251	80.1994	81.2036
ENSMUSG00000018672.15	ENSMUSG00000018672.15	Copz2	3.79243	2.43322	2.8696	2.79117	2.68125	2.45301
ENSMUSG00000018677.9	ENSMUSG00000018677.9	Slc25a39	183.103	171.89	182.799	175.109	181.761	167.684
ENSMUSG00000018697.14	ENSMUSG00000018697.14	Aatf	77.6814	79.5238	75.835	81.2173	72.8722	77.0163
ENSMUSG00000018698.15	ENSMUSG00000018698.15	Lhx1	0.0638382	0.0198974	0.0917391	0	0.0302102	0.137043
ENSMUSG00000018707.13	ENSMUSG00000018707.13	Dync1h1	79.0872	74.9886	82.2525	80.9861	82.7885	84.1936
ENSMUSG00000018727.19	ENSMUSG00000018727.19	Cpsf4l	0.0693513	0.079766	0	0	0	0.0743812
ENSMUSG00000035152.14	ENSMUSG00000035152.14	Ap2b1	77.1946	74.1558	77.6323	77.4767	75.5202	76.4812
ENSMUSG00000018733.10	ENSMUSG00000018733.10	Pex12	5.47985	7.09437	5.72243	5.94616	5.73057	5.43707
ENSMUSG00000018736.14	ENSMUSG00000018736.14	Ndel1	37.7536	39.4044	43.8847	46.5226	45.6556	43.1616
ENSMUSG00000018740.14	ENSMUSG00000018740.14	Slc25a35	0.272643	0.765495	0.653633	0.693629	0.190622	0.441648
ENSMUSG00000020900.15	ENSMUSG00000020900.15	Myh10	74.7357	76.3705	70.1405	68.7054	70.497	70.2491
ENSMUSG00000089669.7	ENSMUSG00000089669.7	Tnfsf13	0.311778	0.392597	0.591379	0.984658	0.721428	0.370628
ENSMUSG00000018761.14	ENSMUSG00000018761.14	Mpdu1	32.6463	35.6753	34.2232	33.7149	33.7126	34.2156
ENSMUSG00000018765.5	ENSMUSG00000018765.5	Fxr2	71.7148	69.0975	64.851	64.9868	66.1259	66.0299
ENSMUSG00000018770.9	ENSMUSG00000018770.9	Atp5g3	697.413	697.31	726.895	725.512	754.626	736.148
ENSMUSG00000018774.13	ENSMUSG00000018774.13	Cd68	4.89909	5.89471	5.46003	5.82794	5.45379	6.83614
ENSMUSG00000018819.10	ENSMUSG00000018819.10	Lsp1	1.08332	1.17053	1.52775	1.14344	1.16024	1.02658
ENSMUSG00000018821.3	ENSMUSG00000018821.3	Avpi1	101.064	102.228	121.648	115.431	114.783	120.532
ENSMUSG00000018822.7	ENSMUSG00000018822.7	Sfrp5	0	0	0	0	0	0
ENSMUSG00000053046.16	ENSMUSG00000053046.16	Brsk2	0	0	0	0.0174285	0.0143056	0
ENSMUSG00000018841.17	ENSMUSG00000018841.17	Rad51d	21.5035	18.4913	18.9377	19.7133	18.5756	15.8891
ENSMUSG00000018844.6	ENSMUSG00000018844.6	Fndc8	0.0321846	0.0370575	0.0300448	0.0684314	0.112418	0.104098
ENSMUSG00000018845.14	ENSMUSG00000018845.14	Unc45b	0	0	0	0	0	0
ENSMUSG00000018846.8	ENSMUSG00000018846.8	Pank3	36.9371	37.7781	51.0602	50.3565	51.7529	50.3504
ENSMUSG00000018848.4	ENSMUSG00000018848.4	Rars	145.819	154.836	155.674	160.463	157.457	159.477
ENSMUSG00000018849.6	ENSMUSG00000018849.6	Wwc1	86.2441	85.2094	91.4955	89.5743	88.4124	85.5977
ENSMUSG00000018862.11	ENSMUSG00000018862.11	Otop3	0.0291446	0	0	0	0	0
ENSMUSG00000018868.4	ENSMUSG00000018868.4	Pnpla5	0	0	0	0	0	0
ENSMUSG00000018882.12	ENSMUSG00000018882.12	Mrpl45	67.4334	63.7583	68.9671	64.2817	65.7107	66.0474
ENSMUSG00000018893.15	ENSMUSG00000018893.15	Mb	0	0	0	0	0	0
ENSMUSG00000059248.13	ENSMUSG00000059248.13	2024-09-09	101.292	101.15	95.764	93.1659	94.1018	94.5766
ENSMUSG00000018899.16	ENSMUSG00000018899.16	Irf1	25.9183	25.2901	26.0461	27.2787	30.2668	28.5488
ENSMUSG00000018900.7	ENSMUSG00000018900.7	Slc22a5	5.47229	5.62416	5.37411	4.88427	5.26532	5.93113
ENSMUSG00000018906.14	ENSMUSG00000018906.14	P4ha2	16.0182	16.0198	18.2586	17.2874	16.8647	16.64
ENSMUSG00000018907.10	ENSMUSG00000018907.10	Alox12e	0	0	0	0	0	0
ENSMUSG00000018914.5	ENSMUSG00000018914.5	Il3	0	0	0	0	0	0
ENSMUSG00000018916.5	ENSMUSG00000018916.5	Csf2	9.60794	14.263	10.021	9.65355	13.3842	10.4798
ENSMUSG00000018919.10	ENSMUSG00000018919.10	Tm4sf5	0	0	0	0	0	0
ENSMUSG00000018920.11	ENSMUSG00000018920.11	Cxcl16	10.7377	12.5405	21.1436	20.9707	20.9729	20.8856
ENSMUSG00000018921.11	ENSMUSG00000018921.11	Pelp1	55.2892	52.9853	49.5542	50.8511	54.2873	51.5813
ENSMUSG00000018923.13	ENSMUSG00000018923.13	Med11	33.729	35.2656	37.1903	30.9291	32.2285	33.6403
ENSMUSG00000018924.6	ENSMUSG00000018924.6	Alox15	0.0286121	0	0	0	0.0249933	0
ENSMUSG00000018925.3	ENSMUSG00000018925.3	Heatr9	0	0	0	0	0	0
ENSMUSG00000018927.3	ENSMUSG00000018927.3	Ccl6	1.69403	1.41777	1.33987	1.6873	1.2976	1.15912
ENSMUSG00000018930.3	ENSMUSG00000018930.3	Ccl4	0	0	0	0	0	0.151054
ENSMUSG00000018931.3	ENSMUSG00000018931.3	Natd1	6.26501	6.45152	6.21057	6.01812	6.93212	6.85555
ENSMUSG00000018932.9	ENSMUSG00000018932.9	Map2k3	86.6009	83.4901	75.1414	72.48	76.0682	76.5427
ENSMUSG00000000037.17	ENSMUSG00000000037.17	Scml2	0	0	0	0	0	0
ENSMUSG00000018965.11	ENSMUSG00000018965.11	Ywhah	194.986	205.031	209.459	195.724	190.519	191.498
ENSMUSG00000018973.2	ENSMUSG00000018973.2	Hoxb1	0.9398	0.927468	0.563931	0.963242	0.761938	0.868312
ENSMUSG00000018974.7	ENSMUSG00000018974.7	Sart3	37.0739	35.7781	35.0421	34.5664	33.7105	33.4223
ENSMUSG00000000568.15	ENSMUSG00000000568.15	Hnrnpd	401.069	407.118	411.692	388.9	409.887	396.637
ENSMUSG00000018986.10	ENSMUSG00000018986.10	Slfn3	0.14807	0.045174	0	0.190575	0	0.0773069
ENSMUSG00000020740.13	ENSMUSG00000020740.13	Gga3	26.1089	26.4828	31.2008	30.4773	27.6178	32.6021
ENSMUSG00000018999.14	ENSMUSG00000018999.14	Slc35b4	16.6425	17.5236	19.7456	19.5843	18.6419	19.1095
ENSMUSG00000002395.14	ENSMUSG00000002395.14	Use1	58.3679	50.7541	52.6478	61.6339	60.2082	53.8728
ENSMUSG00000019039.14	ENSMUSG00000019039.14	Dalrd3	16.5109	20.7983	12.2018	15.2209	16.0093	14.5178
ENSMUSG00000024041.10	ENSMUSG00000024041.10	Cryaa	0	0	0	0	0	0
ENSMUSG00000019054.13	ENSMUSG00000019054.13	Fis1	121.745	121.796	119.991	126.729	120.59	127.81
ENSMUSG00000019055.15	ENSMUSG00000019055.15	Plod1	10.9596	10.6387	13.5853	11.2713	11.4989	11.8772
ENSMUSG00000030374.15	ENSMUSG00000030374.15	Strn4	46.8501	45.0232	44.3403	45.152	45.8053	45.959
ENSMUSG00000019080.8	ENSMUSG00000019080.8	Mfsd3	2.28762	2.24252	2.94385	2.07085	2.99678	2.16678
ENSMUSG00000019082.18	ENSMUSG00000019082.18	Slc25a22	17.3242	18.7269	16.2666	16.8828	20.023	14.5895
ENSMUSG00000006392.16	ENSMUSG00000006392.16	Med8	47.52	44.8025	46.9615	46.7801	48.2625	44.6695
ENSMUSG00000019087.13	ENSMUSG00000019087.13	Atp6ap1	134.397	135.628	163.352	162.532	163.42	167.29
ENSMUSG00000019088.13	ENSMUSG00000019088.13	Dnase1l1	10.202	10.3681	14.5755	16.1239	14.9147	17.5114
ENSMUSG00000019102.10	ENSMUSG00000019102.10	Aldh3a1	26.3565	25.9445	26.1115	25.9395	28.6347	30.525
ENSMUSG00000030577.14	ENSMUSG00000030577.14	Cd22	1.06143	0.696137	0.475942	0.940148	0.931198	1.01383
ENSMUSG00000000731.15	ENSMUSG00000000731.15	Aire	0	0	0	0	0	0
ENSMUSG00000019122.8	ENSMUSG00000019122.8	Ccl9	10.3302	11.2336	11.8487	11.72	13.2788	13.8171
ENSMUSG00000019124.10	ENSMUSG00000019124.10	Scrn1	19.9499	18.3784	27.941	32.0231	25.5667	25.0265
ENSMUSG00000019132.11	ENSMUSG00000019132.11	BC005537	57.6487	57.3373	52.6865	54.1717	54.6844	52.8715
ENSMUSG00000027381.16	ENSMUSG00000027381.16	Bcl2l11	14.8923	14.3198	12.6336	15.1839	17.0233	16.1912
ENSMUSG00000019139.10	ENSMUSG00000019139.10	Isyna1	85.7444	82.097	74.9494	74.4011	73.1426	73.3299
ENSMUSG00000019143.15	ENSMUSG00000019143.15	Hars2	17.2573	15.7275	14.4661	15.2233	13.8945	16.6141
ENSMUSG00000019146.2	ENSMUSG00000019146.2	Cacng2	0.363244	0.22262	0.255965	0.234743	0.180836	0.196582
ENSMUSG00000030373.6	ENSMUSG00000030373.6	Psg28	0	0	0.0701118	0.0417174	0.0667716	0.0847113
ENSMUSG00000019158.9	ENSMUSG00000019158.9	Tmem160	21.9939	23.8192	24.7191	26.8016	27.5606	23.696
ENSMUSG00000019173.11	ENSMUSG00000019173.11	Rab5c	128.542	128.571	128.725	118.496	122.115	131.224
ENSMUSG00000019179.10	ENSMUSG00000019179.10	Mdh2	400.06	411.559	414.469	394.772	394.351	388.316
ENSMUSG00000019189.13	ENSMUSG00000019189.13	Rnf145	31.7283	29.9402	40.7682	39.921	41.2323	41.5799
ENSMUSG00000019210.10	ENSMUSG00000019210.10	Atp6v1e1	98.9162	105.581	137.463	131.74	137.173	136.981
ENSMUSG00000020888.16	ENSMUSG00000020888.16	Dvl2	28.9655	27.841	41.1921	38.6013	39.6593	39.9104
ENSMUSG00000019230.14	ENSMUSG00000019230.14	Lhx9	1.96215	1.06065	0.957864	1.04313	1.58805	1.59081
ENSMUSG00000021245.15	ENSMUSG00000021245.15	Mlh3	15.3138	14.5164	14.3186	13.3562	14.4093	15.0376
ENSMUSG00000019235.9	ENSMUSG00000019235.9	Rps6kl1	0.171195	0.278178	0.149159	0.480772	0.287825	0.320164
ENSMUSG00000031708.17	ENSMUSG00000031708.17	Tecr	291.281	278.243	291.442	299.163	302.115	304.357
ENSMUSG00000005251.15	ENSMUSG00000005251.15	Ripk4	30.3042	31.4391	26.7384	28.1812	26.2692	27.155
ENSMUSG00000019261.3	ENSMUSG00000019261.3	Map1s	50.9846	46.6829	41.902	43.4948	43.9851	44.9087
ENSMUSG00000019278.5	ENSMUSG00000019278.5	Dpep1	0.904291	1.18422	0.949978	0.479466	0.851604	0.732405
ENSMUSG00000001804.9	ENSMUSG00000001804.9	Dsg4	0.0192246	0	0.0179639	0	0.0504242	0.0415288
ENSMUSG00000019295.8	ENSMUSG00000019295.8	Tmem129	14.0251	14.9631	13.1904	14.8505	13.4109	14.5939
ENSMUSG00000019297.9	ENSMUSG00000019297.9	Nop9	23.8167	22.1174	24.1608	22.2777	23.9626	22.963
ENSMUSG00000047098.18	ENSMUSG00000047098.18	Rnf31	10.9921	10.4514	10.3788	9.43907	10.1974	10.1114
ENSMUSG00000019301.5	ENSMUSG00000019301.5	Hsd17b1	0.1679	0.0643962	0.469374	0.533724	0.0975227	0.120277
ENSMUSG00000019303.14	ENSMUSG00000019303.14	Psmc3ip	24.7932	28.2563	24.2978	22.7934	25.2634	25.4385
ENSMUSG00000019312.10	ENSMUSG00000019312.10	Grb7	31.0787	29.9817	31.4845	31.4567	30.6086	33.6619
ENSMUSG00000019320.14	ENSMUSG00000019320.14	Noxo1	0.186218	0.250156	0.260779	0.0990009	0.135524	0.334667
ENSMUSG00000078650.2	ENSMUSG00000078650.2	G6pc	0	0	0	0	0	0
ENSMUSG00000078652.9	ENSMUSG00000078652.9	Psme3	151.2	151.316	144.025	143.754	147.212	149.975
ENSMUSG00000019338.13	ENSMUSG00000019338.13	Zfp687	57.9833	54.949	51.5453	47.3896	47.9985	57.3791
ENSMUSG00000019359.14	ENSMUSG00000019359.14	Gdpd2	0.0283788	0	0.0257092	0.0878608	0.04958	0.0918372
ENSMUSG00000019362.8	ENSMUSG00000019362.8	D8Ertd738e	386.238	384.335	367.643	354.031	352.567	349.138
ENSMUSG00000019368.13	ENSMUSG00000019368.13	Sec14l4	0	0	0	0	0	0
ENSMUSG00000019370.10	ENSMUSG00000019370.10	Calm3	214.732	211.268	214.779	206.337	205.672	214.833
ENSMUSG00000075590.4	ENSMUSG00000075590.4	Nrbp2	1.9918	1.21879	1.5581	1.92431	1.66793	1.44423
ENSMUSG00000019373.11	ENSMUSG00000019373.11	Cops3	83.0018	82.711	80.1732	80.4533	88.4429	91.2419
ENSMUSG00000059839.9	ENSMUSG00000059839.9	Zfp874b	5.67561	5.95825	5.24301	6.80929	6.68753	6.53831
ENSMUSG00000005481.18	ENSMUSG00000005481.18	Ddx39	195.937	196.45	208.395	208.989	213.171	222.206
ENSMUSG00000019433.9	ENSMUSG00000019433.9	Gipc1	70.6288	71.2564	80.8841	80.3591	80.9928	77.1749
ENSMUSG00000019461.12	ENSMUSG00000019461.12	Plscr3	45.5735	45.8932	41.6868	41.6146	41.8029	42.0337
ENSMUSG00000019464.6	ENSMUSG00000019464.6	Ptger1	0.237995	0.129022	0.117781	0.223813	0.220429	0.272379
ENSMUSG00000019467.15	ENSMUSG00000019467.15	Arhgef25	6.51136	5.37161	5.18735	4.4023	4.27042	5.4833
ENSMUSG00000019470.12	ENSMUSG00000019470.12	Xab2	39.5215	39.1325	41.0588	38.1632	37.6816	38.8672
ENSMUSG00000019471.10	ENSMUSG00000019471.10	Cdc37	138.966	135.981	136.176	129.641	125.448	132.403
ENSMUSG00000032174.5	ENSMUSG00000032174.5	Icam5	0.114838	0.132261	0.257467	0.268933	0.200736	0.17356
ENSMUSG00000055775.16	ENSMUSG00000055775.16	Myh8	0	0	0	0	0	0
ENSMUSG00000019487.11	ENSMUSG00000019487.11	Trip10	61.8903	57.2949	56.5825	55.3329	56.2918	53.5636
ENSMUSG00000019489.7	ENSMUSG00000019489.7	Cd70	0	0	0	0	0	0
ENSMUSG00000019494.14	ENSMUSG00000019494.14	Cops6	146.26	146.803	141.077	141.739	145.614	139.763
ENSMUSG00000019505.7	ENSMUSG00000019505.7	Ubb	826.191	816.768	835.231	797.614	813.058	812.564
ENSMUSG00000029729.12	ENSMUSG00000029729.12	Zkscan1	19.1165	19.4026	19.4499	18.8874	19.2909	20.6691
ENSMUSG00000019518.11	ENSMUSG00000019518.11	Ap4m1	20.2335	22.2291	20.9254	21.1949	19.4653	21.631
ENSMUSG00000028708.16	ENSMUSG00000028708.16	Mknk1	15.512	15.832	13.4329	11.8515	14.4883	14.102
ENSMUSG00000002343.11	ENSMUSG00000002343.11	Armc6	18.5002	17.8207	19.1209	16.8907	17.6608	16.8096
ENSMUSG00000019539.11	ENSMUSG00000019539.11	Rcn3	0.152379	0.232116	0.655692	0.906403	0.921936	0.260241
ENSMUSG00000078762.10	ENSMUSG00000078762.10	Haus5	18.6907	20.2376	20.956	21.056	21.2988	23.1044
ENSMUSG00000031383.8	ENSMUSG00000031383.8	Dusp9	20.8295	20.4051	18.408	19.4497	19.4425	18.7466
ENSMUSG00000019564.12	ENSMUSG00000019564.12	Arid3a	3.80358	4.14314	3.18051	3.96248	4.54869	3.90344
ENSMUSG00000019577.6	ENSMUSG00000019577.6	Pdk4	0.881296	1.4222	1.04366	0.915498	1.53632	0.927089
ENSMUSG00000019578.11	ENSMUSG00000019578.11	Ubxn6	36.6384	33.8298	32.2542	35.9391	38.3091	39.2078
ENSMUSG00000019579.13	ENSMUSG00000019579.13	Mydgf	54.1918	53.4231	57.9499	56.9519	55.4304	53.9425
ENSMUSG00000024197.10	ENSMUSG00000024197.10	Plin3	33.0407	35.1498	60.5567	62.7775	55.8567	57.6137
ENSMUSG00000019590.16	ENSMUSG00000019590.16	Cyb561	15.9616	14.7816	15.654	14.4615	16.1557	13.7748
ENSMUSG00000027102.4	ENSMUSG00000027102.4	Hoxd8	0	0	0	0	0	0
ENSMUSG00000019647.16	ENSMUSG00000019647.16	Sema6a	1.90125	1.35117	1.18014	1.12127	1.48551	0.472386
ENSMUSG00000019659.8	ENSMUSG00000019659.8	Ccdc12	74.0516	70.1567	70.4377	72.7883	74.1357	75.616
ENSMUSG00000011305.11	ENSMUSG00000011305.11	Plin5	0.216446	0.0816606	0.603932	0.42104	0.402466	0.649705
ENSMUSG00000019689.4	ENSMUSG00000019689.4	Fmc1	55.8172	57.8139	55.9738	58.0116	50.7855	49.0032
ENSMUSG00000019699.16	ENSMUSG00000019699.16	Akt3	23.9229	26.9054	22.2537	23.7762	24.4064	24.0467
ENSMUSG00000019710.13	ENSMUSG00000019710.13	Mrpl24	90.8788	88.3747	85.0689	87.3798	90.0638	90.8574
ENSMUSG00000019715.14	ENSMUSG00000019715.14	Gle1	30.1499	32.0414	29.961	31.2996	31.1689	31.7783
ENSMUSG00000042197.13	ENSMUSG00000042197.13	Zfp451	30.0659	31.7243	26.5903	28.8894	28.085	29.9646
ENSMUSG00000019718.8	ENSMUSG00000019718.8	L3hypdh	1.39955	1.96917	1.26957	1.61037	1.42491	1.33998
ENSMUSG00000019732.14	ENSMUSG00000019732.14	Calr3	4.37917	5.30589	6.73857	7.59886	7.49373	7.35007
ENSMUSG00000078813.3	ENSMUSG00000078813.3	Leng1	9.51046	10.8066	11.3321	11.6753	12.1577	11.5367
ENSMUSG00000019738.15	ENSMUSG00000019738.15	Polr2i	59.635	64.3132	70.2042	58.5816	63.6449	58.3012
ENSMUSG00000019762.4	ENSMUSG00000019762.4	Iyd	0	0	0	0	0	0
ENSMUSG00000019767.12	ENSMUSG00000019767.12	Ccdc170	0.281508	0.257027	0.219871	0.170968	0.211052	0.359793
ENSMUSG00000019772.5	ENSMUSG00000019772.5	Vip	0.286847	0.38515	0.0891541	0	0.291796	0.205721
ENSMUSG00000019773.7	ENSMUSG00000019773.7	Fbxo5	45.6619	46.8258	43.5641	41.0096	44.0844	44.6491
ENSMUSG00000019774.8	ENSMUSG00000019774.8	Mtrf1l	6.40076	5.48262	5.13793	6.02218	5.77723	5.85049
ENSMUSG00000019775.17	ENSMUSG00000019775.17	Rgs17	0.837195	0.9417	0.969661	0.961972	0.914615	1.54579
ENSMUSG00000019777.16	ENSMUSG00000019777.16	Hdac2	76.3561	74.983	72.5139	71.5435	72.4298	73.5398
ENSMUSG00000019779.15	ENSMUSG00000019779.15	Frk	9.04997	8.02372	6.96298	7.39145	7.10599	8.11398
ENSMUSG00000019782.10	ENSMUSG00000019782.10	Rwdd1	113.803	110.683	109.069	104.642	109.02	107.271
ENSMUSG00000019785.14	ENSMUSG00000019785.14	Clvs2	0.123326	0.0355168	0.239563	0.0821346	0.165182	0.216573
ENSMUSG00000019789.9	ENSMUSG00000019789.9	Hey2	0.0268808	0	0	0.0571965	0	0.0290026
ENSMUSG00000019791.12	ENSMUSG00000019791.12	Hint3	5.44911	4.83426	6.36403	6.4731	7.13617	6.8447
ENSMUSG00000019792.8	ENSMUSG00000019792.8	Trmt11	10.3361	10.8568	11.4282	11.4289	12.3275	11.9062
ENSMUSG00000019794.13	ENSMUSG00000019794.13	Katna1	27.8179	27.7828	26.0748	23.8854	26.787	26.5212
ENSMUSG00000019796.12	ENSMUSG00000019796.12	Lrp11	6.82063	7.232	8.84749	7.46141	6.54907	6.00104
ENSMUSG00000019802.13	ENSMUSG00000019802.13	Sec63	23.0966	24.9112	24.6483	24.3236	25.0277	25.9263
ENSMUSG00000019803.11	ENSMUSG00000019803.11	Nr2e1	0.0417455	0.0478701	0.057901	0.0220937	0.0181898	0
ENSMUSG00000019804.12	ENSMUSG00000019804.12	Snx3	87.3695	94.3594	97.4192	101.871	99.7429	98.1911
ENSMUSG00000019806.13	ENSMUSG00000019806.13	Aig1	5.24291	5.96759	3.64545	5.33055	3.84823	5.8464
ENSMUSG00000019808.8	ENSMUSG00000019808.8	Adat2	6.08184	6.07352	6.23208	6.50275	7.09815	6.48634
ENSMUSG00000019809.16	ENSMUSG00000019809.16	Pex3	9.28785	9.71409	8.29903	9.0719	10.6144	9.37577
ENSMUSG00000019814.5	ENSMUSG00000019814.5	Ltv1	24.6666	24.7571	24.5787	22.2224	23.8613	23.1869
ENSMUSG00000019813.16	ENSMUSG00000019813.16	Cep57l1	12.4268	17.8473	14.4576	15.945	13.8066	15.2361
ENSMUSG00000019815.7	ENSMUSG00000019815.7	Zc2hc1b	0	0.0768777	0	0	0	0
ENSMUSG00000075225.14	ENSMUSG00000075225.14	Ccdc162	0.0745034	0.0388516	0.0518704	0.159267	0.1368	0.0748753
ENSMUSG00000019818.15	ENSMUSG00000019818.15	Cd164	122.192	122.463	135.107	131.916	132.557	136.346
ENSMUSG00000019822.12	ENSMUSG00000019822.12	Smpd2	13.5499	13.3527	13.6086	11.782	14.9002	12.5822
ENSMUSG00000019823.17	ENSMUSG00000019823.17	Mical1	1.91089	2.50067	2.11197	2.17029	2.13341	1.98417
ENSMUSG00000019832.5	ENSMUSG00000019832.5	Rab32	2.53252	3.10285	2.97027	2.86482	3.62896	3.32534
ENSMUSG00000019831.14	ENSMUSG00000019831.14	Wasf1	7.94136	7.81661	6.41456	6.84564	6.91148	6.36851
ENSMUSG00000063428.8	ENSMUSG00000063428.8	Ddo	1.27501	1.1501	1.27548	1.12939	1.32125	1.29934
ENSMUSG00000019834.15	ENSMUSG00000019834.15	Slc22a16	0	0	0	0	0	0
ENSMUSG00000019837.8	ENSMUSG00000019837.8	Gtf3c6	46.8025	48.3312	48.4788	43.7792	46.0491	47.8463
ENSMUSG00000019841.15	ENSMUSG00000019841.15	Rev3l	10.627	10.8626	10.4464	11.1811	11.2258	10.9022
ENSMUSG00000019842.6	ENSMUSG00000019842.6	Traf3ip2	5.34757	5.47745	5.5257	5.46512	6.0589	5.64459
ENSMUSG00000019845.8	ENSMUSG00000019845.8	Tube1	4.18477	3.62155	3.72052	4.40526	4.1839	4.46757
ENSMUSG00000019846.11	ENSMUSG00000019846.11	Lama4	0	0.0123864	0	0	0	0
ENSMUSG00000019848.14	ENSMUSG00000019848.14	Popdc3	0	0.136745	0	0	0	0
ENSMUSG00000019850.11	ENSMUSG00000019850.11	Tnfaip3	35.6518	36.1905	32.6074	29.3728	33.8906	38.489
ENSMUSG00000019851.8	ENSMUSG00000019851.8	Perp	47.9853	46.2519	45.0517	49.1028	49.1776	45.3154
ENSMUSG00000019852.7	ENSMUSG00000019852.7	Arfgef3	0.0349254	0.0803872	0.0285648	0.0619927	0.0610488	0.0613789
ENSMUSG00000019853.6	ENSMUSG00000019853.6	Hebp2	0.865758	0.695887	0.833775	0.987493	0.834216	1.00069
ENSMUSG00000078453.3	ENSMUSG00000078453.3	Abracl	64.6493	62.3839	61.4558	68.7052	74.1079	64.3285
ENSMUSG00000019856.14	ENSMUSG00000019856.14	Fam184a	0.125107	0.0340028	0.0361394	0.132458	0.121266	0.0885316
ENSMUSG00000019857.7	ENSMUSG00000019857.7	Asf1a	29.0927	31.2192	27.7932	26.7983	27.8971	31.118
ENSMUSG00000019861.15	ENSMUSG00000019861.15	Gopc	12.3775	13.7692	12.4076	13.2954	13.6518	12.8695
ENSMUSG00000019863.7	ENSMUSG00000019863.7	Qrsl1	8.39342	8.84436	9.52621	10.6196	10.3696	10.4246
ENSMUSG00000019865.9	ENSMUSG00000019865.9	Nmbr	0.285272	0.0522723	0.576416	0.292884	0.328697	0.206965
ENSMUSG00000019867.4	ENSMUSG00000019867.4	Gje1	0.396119	0	0.062846	0.637636	0.390582	0.778772
ENSMUSG00000019866.15	ENSMUSG00000019866.15	Crybg1	50.7711	50.8817	44.6148	43.8335	42.3097	42.9804
ENSMUSG00000019872.13	ENSMUSG00000019872.13	Smpdl3a	1.1533	0.124248	0.0671452	0.114672	0.125608	0.155056
ENSMUSG00000019873.8	ENSMUSG00000019873.8	Reep3	31.7734	34.3251	32.6845	34.0088	33.0283	31.5891
ENSMUSG00000019874.11	ENSMUSG00000019874.11	Fabp7	0	0	0	0	0	0
ENSMUSG00000019877.10	ENSMUSG00000019877.10	Serinc1	79.4919	81.0283	84.372	82.6254	85.481	84.6885
ENSMUSG00000019883.11	ENSMUSG00000019883.11	Echdc1	13.556	11.2872	17.4258	18.9104	17.5136	17.961
ENSMUSG00000019888.16	ENSMUSG00000019888.16	Mgat4c	0.493586	0.324242	0.346242	0.36557	0.5183	0.637151
ENSMUSG00000019890.4	ENSMUSG00000019890.4	Nts	0.0609201	0	0	0.0645071	0.0530521	0
ENSMUSG00000019892.13	ENSMUSG00000019892.13	Lrriq1	0	0	0	0	0	0
ENSMUSG00000019893.13	ENSMUSG00000019893.13	Ros1	0.111517	0.0749502	0.106039	0.0465159	0.0569286	0.0703606
ENSMUSG00000019897.8	ENSMUSG00000019897.8	Ccdc59	26.2236	26.8838	25.4574	28.8948	26.6231	28.8369
ENSMUSG00000019906.15	ENSMUSG00000019906.15	Lin7a	0.147087	0	0	0.0939878	0	0.0635011
ENSMUSG00000019905.8	ENSMUSG00000019905.8	Gprc6a	0	0	0	0	0	0
ENSMUSG00000019909.4	ENSMUSG00000019909.4	Fam162b	0	0	0	0	0	0
ENSMUSG00000019913.4	ENSMUSG00000019913.4	Sim1	0.0355345	0.0305302	0.00833244	0.0189472	0.0463836	0.00960476
ENSMUSG00000019920.18	ENSMUSG00000019920.18	Lims1	38.3396	36.5781	41.3336	42.7188	40.6604	40.0543
ENSMUSG00000019923.14	ENSMUSG00000019923.14	Zwint	130.23	126.164	128.703	134.136	123.959	122.498
ENSMUSG00000019927.6	ENSMUSG00000019927.6	Ube2d1	28.185	29.8155	25.3566	25.0027	27.4962	27.2457
ENSMUSG00000019933.7	ENSMUSG00000019933.7	Mrln	0.278042	0.317729	0.538004	0	1.02745	0
ENSMUSG00000019936.10	ENSMUSG00000019936.10	Epyc	0	0	0	0	0	0
ENSMUSG00000019942.13	ENSMUSG00000019942.13	Cdk1	181.315	187.599	183.897	176.887	190.604	184.186
ENSMUSG00000019944.14	ENSMUSG00000019944.14	Rhobtb1	4.57503	6.51553	4.86548	5.49529	4.22885	4.24229
ENSMUSG00000019935.16	ENSMUSG00000019935.16	Slc17a8	0.599384	0.483275	0.529154	0.551788	0.706863	0.724555
ENSMUSG00000019945.10	ENSMUSG00000019945.10	Cabcoco1	0	0	0	0	0	0
ENSMUSG00000019943.10	ENSMUSG00000019943.10	Atp2b1	62.25	58.9903	61.4951	57.9742	62.6543	62.7743
ENSMUSG00000019948.4	ENSMUSG00000019948.4	Actr6	6.91664	7.91301	6.92404	7.29817	8.83033	7.90065
ENSMUSG00000019951.10	ENSMUSG00000019951.10	Uhrf1bp1l	28.9657	24.5708	24.8867	31.0901	31.193	28.854
ENSMUSG00000019952.15	ENSMUSG00000019952.15	Poc1b	8.75819	9.50716	9.0159	8.58347	8.19048	8.98462
ENSMUSG00000019960.8	ENSMUSG00000019960.8	Dusp6	122.77	126.304	106.083	102.712	100.212	101.69
ENSMUSG00000019961.17	ENSMUSG00000019961.17	Tmpo	159.968	164.415	166.5	159.748	169.172	171.242
ENSMUSG00000019966.18	ENSMUSG00000019966.18	Kitl	35.4559	35.1782	39.6936	46.4372	40.8392	44.4526
ENSMUSG00000019970.15	ENSMUSG00000019970.15	Sgk1	63.8449	74.4846	55.5997	53.3566	60.7735	57.786
ENSMUSG00000019975.12	ENSMUSG00000019975.12	Ikbip	16.4825	17.2864	14.9998	15.3236	17.3238	16.6698
ENSMUSG00000019977.16	ENSMUSG00000019977.16	Hbs1l	43.8197	41.7514	41.2525	44.4302	44.0134	46.8721
ENSMUSG00000019979.12	ENSMUSG00000019979.12	Apaf1	10.2134	10.159	11.2141	11.5614	10.8384	11.959
ENSMUSG00000019982.15	ENSMUSG00000019982.15	Myb	0.241403	0.0758276	0.123015	0.180815	0.0767289	0.0710834
ENSMUSG00000019984.16	ENSMUSG00000019984.16	Med23	21.3899	21.8906	22.6174	22.0591	22.245	22.2733
ENSMUSG00000019987.9	ENSMUSG00000019987.9	Arg1	0.0996466	0.344026	0.0928986	0.211352	0.217171	0.267916
ENSMUSG00000019988.7	ENSMUSG00000019988.7	Nedd1	20.9787	21.8566	21.1223	21.3776	21.7463	21.1902
ENSMUSG00000019990.15	ENSMUSG00000019990.15	Pde7b	0.111932	0.221039	0.209236	0.221492	0.181801	0.155511
ENSMUSG00000019989.8	ENSMUSG00000019989.8	Enpp3	0.613482	0.586429	0.761793	0.648285	0.561361	0.480123
ENSMUSG00000019997.11	ENSMUSG00000019997.11	Ccn2	115.67	128.734	113.598	113.895	98.8632	97.3841
ENSMUSG00000019996.17	ENSMUSG00000019996.17	Map7	0.800813	0.658326	0.558115	0.468621	0.755207	0.629949
ENSMUSG00000019998.6	ENSMUSG00000019998.6	Stx7	25.3736	37.4774	35.5836	36.586	37.7506	41.8103
ENSMUSG00000020003.16	ENSMUSG00000020003.16	Pex7	7.79949	9.16583	8.18887	8.40188	7.98536	7.05944
ENSMUSG00000020007.4	ENSMUSG00000020007.4	Il20ra	0	0	0	0	0	0
ENSMUSG00000020009.13	ENSMUSG00000020009.13	Ifngr1	68.5896	69.7868	64.3649	65.0972	66.9126	70.0493
ENSMUSG00000020010.7	ENSMUSG00000020010.7	Vnn3	0.118095	0.0453157	0.0367281	0.0836153	0	0.0423979
ENSMUSG00000028886.15	ENSMUSG00000028886.15	Eya3	23.189	23.6417	22.0561	23.118	22.4153	25.4741
ENSMUSG00000020014.17	ENSMUSG00000020014.17	Cfap54	0.0277993	0.0640247	0.0519194	0.0591436	0.0728557	0.0428532
ENSMUSG00000020018.6	ENSMUSG00000020018.6	Snrpf	161.73	167.863	157.727	149.657	153.218	156.119
ENSMUSG00000020019.4	ENSMUSG00000020019.4	Ntn4	5.70324	5.91018	4.9259	4.84355	4.35111	4.38671
ENSMUSG00000020021.4	ENSMUSG00000020021.4	Fgd6	8.27778	7.33315	6.35641	6.56687	7.25201	7.15358
ENSMUSG00000020022.17	ENSMUSG00000020022.17	Ndufa12	216.914	222.576	210.009	209.609	201.36	203.598
ENSMUSG00000020024.7	ENSMUSG00000020024.7	Cep83	15.5348	15.4251	16.3317	16.1178	15.5214	15.3564
ENSMUSG00000020027.18	ENSMUSG00000020027.18	Socs2	25.3306	20.4271	20.8037	17.7452	17.0431	16.998
ENSMUSG00000020029.6	ENSMUSG00000020029.6	Nudt4	64.0158	65.6494	80.5951	80.1174	82.6399	85.3904
ENSMUSG00000020032.14	ENSMUSG00000020032.14	Nuak1	5.73465	5.96911	6.06535	4.61771	7.038	4.65983
ENSMUSG00000020034.7	ENSMUSG00000020034.7	Tcp11l2	0.650101	0.604803	0.656969	0.612165	0.590183	0.539799
ENSMUSG00000020038.10	ENSMUSG00000020038.10	Cry1	8.80184	8.14941	9.88411	8.74454	10.5937	10.1937
ENSMUSG00000020042.15	ENSMUSG00000020042.15	Btbd11	2.03259	1.60762	1.15695	1.45102	1.3528	1.51221
ENSMUSG00000020044.13	ENSMUSG00000020044.13	Timp3	18.5296	18.1816	14.3628	12.5888	11.2742	14.2196
ENSMUSG00000020048.13	ENSMUSG00000020048.13	Hsp90b1	260.206	271.435	255.412	266.082	270.51	272.038
ENSMUSG00000020051.17	ENSMUSG00000020051.17	Pah	0	0	0	0	0	0
ENSMUSG00000020052.9	ENSMUSG00000020052.9	Ascl1	0.027701	0.0318992	0	0	0	0
ENSMUSG00000020056.16	ENSMUSG00000020056.16	Washc3	24.1857	21.8368	23.2567	22.4062	21.8706	19.8336
ENSMUSG00000020057.2	ENSMUSG00000020057.2	Dram1	0.538221	0.0557651	0.56233	0.231903	1.03386	0.130657
ENSMUSG00000035311.16	ENSMUSG00000035311.16	Gnptab	25.285	23.8351	27.9429	27.7018	27.2138	28.1142
ENSMUSG00000020059.9	ENSMUSG00000020059.9	Sycp3	0.0681442	0	0	0.0720844	0	0
ENSMUSG00000060002.14	ENSMUSG00000060002.14	Chpt1	6.98297	6.59885	7.56315	8.02296	7.3122	8.61504
ENSMUSG00000020062.7	ENSMUSG00000020062.7	Slc5a8	0.0499754	0.0994773	0.0462152	0.0523515	0.0325519	0.0273134
ENSMUSG00000020063.16	ENSMUSG00000020063.16	Sirt1	8.61171	8.87849	9.49561	9.97689	10.3358	10.5905
ENSMUSG00000020064.9	ENSMUSG00000020064.9	Herc4	20.4392	20.3637	21.0972	22.6691	22.8422	24.6649
ENSMUSG00000020072.15	ENSMUSG00000020072.15	Pbld2	0.721165	0.506836	1.23033	0.388664	1.04412	0.792389
ENSMUSG00000020069.16	ENSMUSG00000020069.16	Hnrnph3	17.7287	19.0794	22.1764	19.4611	19.7583	22.5932
ENSMUSG00000112129.1	ENSMUSG00000112129.1	Pbld1	0.619015	0.695853	0.725962	0.763284	0.460578	0.553825
ENSMUSG00000020074.7	ENSMUSG00000020074.7	Ccar1	76.5911	71.2478	71.1077	74.1213	70.6869	70.9
ENSMUSG00000020076.7	ENSMUSG00000020076.7	Ddx50	33.3118	33.6171	31.5595	32.5863	32.6382	33.8839
ENSMUSG00000020077.14	ENSMUSG00000020077.14	Srgn	0.708835	0.839029	0.740088	0.398009	0.618549	0.358638
ENSMUSG00000020079.15	ENSMUSG00000020079.15	Supv3l1	19.5826	19.8527	21.9627	19.7876	23.292	22.3173
ENSMUSG00000020080.8	ENSMUSG00000020080.8	Hkdc1	1.04484	0.722097	2.44974	2.32681	2.14264	2.05195
ENSMUSG00000020081.5	ENSMUSG00000020081.5	Tacr2	0.0921955	0.0707725	0.0573835	0.0980336	0.053679	0.0994191
ENSMUSG00000020086.6	ENSMUSG00000020086.6	Macroh2a2	0.832947	1.03284	1.01683	0.885531	0.979139	1.65793
ENSMUSG00000020087.5	ENSMUSG00000020087.5	Tysnd1	7.13862	7.07925	9.95775	5.86837	5.11003	5.29649
ENSMUSG00000020088.10	ENSMUSG00000020088.10	Sar1a	97.2127	99.9648	94.6485	97.3469	103.245	110.983
ENSMUSG00000020089.8	ENSMUSG00000020089.8	Ppa1	152.571	157.352	142.289	144.288	141.006	138.849
ENSMUSG00000020090.7	ENSMUSG00000020090.7	Npffr1	0.218512	0.304204	0.318205	0.279054	0.334493	0.369285
ENSMUSG00000020091.15	ENSMUSG00000020091.15	Eif4ebp2	51.738	51.9227	52.3056	52.3919	50.225	52.1516
ENSMUSG00000020092.9	ENSMUSG00000020092.9	Pald1	5.53563	6.44788	4.97233	4.96215	5.05734	6.1322
ENSMUSG00000020098.7	ENSMUSG00000020098.7	Pcbd1	106.554	106.299	101.197	107.442	102.681	97.9171
ENSMUSG00000020101.14	ENSMUSG00000020101.14	Vsir	0.0541823	0.0312098	0.0126629	0	0.0236994	0
ENSMUSG00000020107.10	ENSMUSG00000020107.10	Anapc16	50.3169	50.1944	56.5867	58.613	53.0915	54.438
ENSMUSG00000020108.4	ENSMUSG00000020108.4	Ddit4	4.16171	3.89825	6.85148	6.62858	5.3399	6.10705
ENSMUSG00000020109.13	ENSMUSG00000020109.13	Dnajb12	29.8324	29.8096	29.9664	27.9853	28.5219	30.1203
ENSMUSG00000020111.15	ENSMUSG00000020111.15	Micu1	61.7559	64.7924	70.4393	68.1622	67.4807	70.0599
ENSMUSG00000020114.12	ENSMUSG00000020114.12	Cand1	65.2822	67.3449	67.9111	64.3135	70.7588	63.8097
ENSMUSG00000020115.3	ENSMUSG00000020115.3	Tbk1	22.7614	21.9445	24.4357	25.7291	24.9315	23.6333
ENSMUSG00000020116.7	ENSMUSG00000020116.7	Pno1	110.924	107.629	113.224	113.713	119.738	119.184
ENSMUSG00000020120.15	ENSMUSG00000020120.15	Plek	0.0830533	0.0211945	0.0914262	0.0349595	0.10659	0.0888353
ENSMUSG00000020121.15	ENSMUSG00000020121.15	Srgap1	6.44708	5.99811	11.198	11.003	10.0059	10.7005
ENSMUSG00000020123.6	ENSMUSG00000020123.6	Avpr1a	0	0	0	0	0	0
ENSMUSG00000020122.16	ENSMUSG00000020122.16	Egfr	7.60754	7.34341	7.11472	6.10324	6.60115	6.4666
ENSMUSG00000020124.10	ENSMUSG00000020124.10	Usp15	33.3741	32.8059	33.7681	33.5509	33.872	33.539
ENSMUSG00000020130.9	ENSMUSG00000020130.9	Tbc1d15	28.6924	28.8424	29.4655	29.3933	30.1135	30.9014
ENSMUSG00000020131.14	ENSMUSG00000020131.14	Pcsk4	3.43005	4.22988	3.65725	3.13194	3.18545	2.97224
ENSMUSG00000020133.8	ENSMUSG00000020133.8	2310011J03Rik	18.1444	21.6917	20.03	18.8862	19.3437	18.7282
ENSMUSG00000020132.10	ENSMUSG00000020132.10	Rab21	28.4743	27.8932	31.1972	29.6248	29.546	31.2358
ENSMUSG00000020137.5	ENSMUSG00000020137.5	Thap2	10.1325	12.1398	8.92408	8.59183	11.8358	10.7224
ENSMUSG00000020135.13	ENSMUSG00000020135.13	Apc2	1.45551	1.76705	1.38064	1.50273	2.30111	1.54902
ENSMUSG00000020140.15	ENSMUSG00000020140.15	Lgr5	0.540295	0.520768	0.24362	0.452493	0.557003	0.274341
ENSMUSG00000020149.17	ENSMUSG00000020149.17	Rab1a	102.74	106.805	119.918	127.805	131.467	123.74
[truncated: 32,509 more rows]
